# Supplementary material for: Evaluation of OASIS QSAR Models Using ToxCast™ in Vitro Estrogen and Androgen Receptor Binding Data and Application in an Integrated Endocrine Screening Approach
Source: Environ Health Perspect. 2016 May 6;124(9):1453–61. doi: 10.1289/EHP184 (PMC5010395; doi:10.1289/EHP184)
Supplement: (381 KB) ZIP [file EHP184.s002.acco.zip]

Archive with 2 entries (2 files):
- Excel File, Table 2a.xlsx
- Supplemental Code and Data Zip File.txt
