# Supplementary material for: Evaluation of OASIS QSAR Models Using ToxCast™ in Vitro Estrogen and Androgen Receptor Binding Data and Application in an Integrated Endocrine Screening Approach
Source: Environ Health Perspect. 2016 May 6;124(9):1453–61. doi: 10.1289/EHP184 (PMC5010395; doi:10.1289/EHP184)
Supplement: (381 KB) ZIP [file EHP184.s002.acco.zip › Excel File, Table 2a.xlsx]

## Sheet: ER_AR_QSAR_on_BindingAssay 
Excel File, Table 2a. The total chemical lists, CAS numbers, SMILES codes, corresponding ToxCast assay values, potency bins, and calculated RBA values
Note	Code	CAS No	Chem name	Smiles		AR_Observed value	AR_Predicted result	AR_Comment on prediction result	RBA>10%	0.1<RBA<10	0.001<RBA<0.1	Alert group	Total Domain	Remark	NVS_NR_cAR	NVS_NR_hAR	NVS_NR_rAR		ER_Observed value	ER_Predicted result	ER_Comment on prediction result	RBA>10%	0.1<RBA<10%	0.001<RBA<0.1%	0<RBA<0.001%	Alert group	Total Domain	Remark	NVS_NR_bER	NVS_NR_hER	NVS_NR_mERa		RBA_bER	RBA_hER	RBA_mERa	RBA_cAR	RBA_hAR	RBA_rAR		AR LT 10	ER LT 10	AR LT 1	ER LT 1
	C7785264	7785-26-4	(-)-alpha-Pinene	CC1=CCC{P-}2CC{P+}1C2(C)C			Not Active		-	-	-		Out of Domain		1000000	1000000	1000000			Not Active		-	-	-	-		In domain		1000000	1000000	1000000
	C18172673	18172-67-3	(-)-beta-Pinene	CC1(C)C{P-}2CCC(=C)C{P+}1C2			Not Active		-	-	-		Out of Domain		1000000	1000000	1000000			Not Active		-	-	-	-		Out of Domain		1000000	1000000	1000000
	C6728263	6728-26-3	(2E)-2-Hexenal	CCCC=CC=O			Not Active		-	-	-	(Prescreen)	Out of Domain		1000000	1000000	1000000			Not Active		-	-	-	-	(Prescreen)	Out of Domain		1000000	1000000	1000000
	C705602	705-60-2	(2-Nitro-1-propenyl)benzene	CC(=Cc1ccccc1)N(=O)=O			Not Active		-	-	-		Out of Domain		1000000	1000000	1000000			Not Active		-	-	-	-		In domain		1000000	1000000	1000000
	C106252	106-25-2	(2Z)-3,7-Dimethylocta-2,6-dien-1-ol	CC(C)=CCCC(C)=CCO			Not Active		-	-	-	(Prescreen)	Out of Domain		1000000	1000000	1000000			Not Active		-	-	-	-	(Prescreen)	Out of Domain		1000000	1000000	1000000
	C85264331	85264-33-1	(3,5-Dimethyl-1H-pyrazol-1-yl)methanol	CC1=CC(C)=NN1CO			Not Active		-	-	-		Out of Domain		1000000	1000000	1000000			Not Active		-	-	-	-		In domain		1000000	1000000	1000000
	C21662099	21662-09-9	(4Z)-4-Decenal	CCCCCC=CCCC=O			Not Active		-	-	-	(Prescreen)	Out of Domain		1000000	1000000	1000000			Not Active		-	-	-	-	(Prescreen)	Out of Domain		1000000	1000000	1000000
	C124221	124-22-1	(Dodecylamine	CCCCCCCCCCCCN			Not Active		-	-	-	(Prescreen)	In domain		1000000	1000000	1000000			Not Active		-	-	-	-	(Prescreen)	Out of Domain		1000000	1000000	1000000
	C156605	156-60-5	(E)-1,2-Dichloroethylene	ClC=CCl			Not Active		-	-	-	(Prescreen)	Out of Domain		1000000	1000000	1000000			Not Active		-	-	-	-	(Prescreen)	Out of Domain		1000000	1000000	1000000
	C4180238	4180-23-8	(E)-Anethole	CC={t}Cc1ccc(OC)cc1			Not Active		-	-	-		In domain		NA	1000000	1000000			Not Active		-	-	-	-		Out of Domain		1000000	1000000	1000000
	C7540514	7540-51-4	(S)-(-)-beta-Citronellol	CC{P-}(CCC=C(C)C)CCO			Not Active		-	-	-	(Prescreen)	Out of Domain		1000000	1000000	1000000			Not Active		-	-	-	-	(Prescreen)	Out of Domain		1000000	1000000	1000000
	C53939289	53939-28-9	(Z)-11-Hexadecenal	CCCCC=CCCCCCCCCCC=O			Not Active		-	-	-	(Prescreen)	Out of Domain		1000000	1000000	1000000			Not Active		-	-	-	-	(Prescreen)	Out of Domain		1000000	1000000	1000000
	C928961	928-96-1	(Z)-3-Hexen-1-ol	CCC=CCCO			Not Active		-	-	-	(Prescreen)	Out of Domain		1000000	1000000	1000000			Not Active		-	-	-	-	(Prescreen)	Out of Domain		1000000	1000000	1000000
	C13171001	13171-00-1	1-(6-tert-Butyl-1,1-dimethyl-2,3-dihydro-1H-inden-4-yl)ethanone	CC(=O)c1cc(C(C)(C)C)cc2c1CCC2(C)C			Not Active		-	-	-	Phytoestrogens- flavones, flavanones, isoflavones, chalconoids	Out of Domain		1000000	1000000	1000000			Not Active		-	-	-	-	Benzophenones	Out of Domain		1000000	1000000	1000000
	C51632167	51632-16-7	1-(Bromomethyl)-3-phenoxybenzene	BrCc1cccc(Oc2ccccc2)c1			Not Active		-	-	-		Out of Domain		1000000	1000000	1000000			Not Active		-	-	-	-		Out of Domain		1000000	1000000	1000000
	C1873887	1873-88-7	1,1,1,3,5,5,5-Heptamethyltrisiloxane	C[Si](O[Si](C)(C)C)O[Si](C)(C)C			Not Active		-	-	-	(Prescreen)	Out of Domain		1000000	1000000	1000000			Not Active		-	-	-	-	(Prescreen)	Out of Domain		1000000	1000000	1000000
	C1742149	1742-14-9	1,1-Bis(3,4-dimethylphenyl)ethane	CC(c1ccc(C)c(C)c1)c1ccc(C)c(C)c1			Not Active		-	-	-		Out of Domain		1000000	1000000	1000000			Not Active		-	-	-	-		Out of Domain		1000000	1000000	1000000
	C10094345	10094-34-5	1,1-Dimethyl-2-phenylethyl butanoate	CCCC(=O)OC(C)(C)Cc1ccccc1			Not Active		-	-	-		Out of Domain		1000000	1000000	1000000			Not Active		-	-	-	-		Out of Domain		1000000	1000000	1000000
	C57147	57-14-7	1,1-Dimethylhydrazine	CN(C)N			Not Active		-	-	-	(Prescreen)	Out of Domain		1000000	1000000	1000000			Not Active		-	-	-	-	(Prescreen)	Out of Domain		1000000	1000000	1000000
	C95147	95-14-7	1,2,3-Benzotriazole	c1cccc2c1NN=N2			Not Active		-	-	-		Out of Domain		1000000	1000000	1000000			Not Active		-	-	-	-		Out of Domain		1000000	1000000	1000000
	C96184	96-18-4	1,2,3-Trichloropropane	ClCC(Cl)CCl			Not Active		-	-	-	(Prescreen)	Out of Domain		1000000	1000000	1000000			Not Active		-	-	-	-	(Prescreen)	Out of Domain		1000000	1000000	1000000
	C95932	95-93-2	1,2,4,5-Tetramethylbenzene	Cc1cc(C)c(C)cc1C			Not Active		-	-	-		Out of Domain		1000000	1000000	1000000			Not Active		-	-	-	-		Out of Domain		1000000	1000000	1000000
	C95636	95-63-6	1,2,4-Trimethylbenzene	Cc1ccc(C)cc1C			Not Active		-	-	-		Out of Domain		NA	1000000	1000000			Not Active		-	-	-	-		Out of Domain		1000000	1000000	1000000
	C3194556	3194-55-6	1,2,5,6,9,10-Hexabromocyclododecane	BrC1CCC(Br)C(Br)CCC(Br)C(Br)CCC1Br			Not Active		-	-	-		Out of Domain		1000000	1000000	1000000			Not Active		-	-	-	-		Out of Domain		1000000	1000000	1000000
*	C68515491	68515-49-1	1,2-Benzenedicarboxylic acid, di-C9-11-branched alkyl esters, C10-rich	CC(C)CCCCCCCOC(=O)c1ccccc1C(=O)OCCCCCCCC(C)C			Not Active		-	-	-	Phthalates	Out of Domain		NA	1000000	1000000		0<RBA<0.001%	Not Active		-	-	-	-	Phthalates	In domain	belongs to training set	1000000	1000000	1000000
	C35691657	35691-65-7	1,2-Dibromo-2,4-dicyanobutane	N#CCCC(Br)(CBr)C#N			Not Active		-	-	-	(Prescreen)	Out of Domain		1000000	1000000	1000000			Not Active		-	-	-	-	(Prescreen)	Out of Domain		1000000	1000000	1000000
	C106934	106-93-4	1,2-Dibromoethane	BrCCBr			Not Active		-	-	-	(Prescreen)	Out of Domain		1000000	1000000	1000000			Not Active		-	-	-	-	(Prescreen)	Out of Domain		1000000	1000000	1000000
	C528290	528-29-0	1,2-Dinitrobenzene	O=N(=O)c1ccccc1N(=O)=O			Not Active		-	-	-		Out of Domain		1000000	1000000	1000000			Not Active		-	-	-	-		Out of Domain		1000000	1000000	1000000
*	C451401	451-40-1	1,2-Diphenylethanone	O=C(Cc1ccccc1)c1ccccc1			Active		-	-	+	Phytoestrogens- flavones, flavanones, isoflavones, chalconoids	Out of Domain		1000000	1000000	1000000		Not active	Active		-	-	-	+	Benzophenones	In domain	belongs to training set	1000000	1000000	1000000
	C5700492	5700-49-2	1,2-Ethanediamine dihydriodide	I_I_NCCN			Not Active		-	-	-	(Prescreen)	Out of Domain		1000000	1000000	1000000			Not Active		-	-	-	-	(Prescreen)	Out of Domain		1000000	1000000	1000000
	C107211	107-21-1	1,2-Ethanediol	OCCO			Not Active		-	-	-	(Prescreen)	Out of Domain		NA	1000000	1000000			Not Active		-	-	-	-	(Prescreen)	In domain		1000000	1000000	1000000
	C111557	111-55-7	1,2-Ethanediol diacetate	CC(=O)OCCOC(C)=O			Not Active		-	-	-	(Prescreen)	In domain		1000000	1000000	1000000			Not Active		-	-	-	-	(Prescreen)	In domain		1000000	1000000	1000000
	C57556	57-55-6	1,2-Propylene glycol	CC(O)CO			Not Active		-	-	-	(Prescreen)	Out of Domain		NA	1000000	1000000			Not Active		-	-	-	-	(Prescreen)	Out of Domain		1000000	1000000	1000000
	C7779273	7779-27-3	1,3,5-Triethylhexahydro-s-triazine	CCN1CN(CC)CN(CC)C1			Not Active		-	-	-		Out of Domain		1000000	1000000	1000000			Not Active		-	-	-	-		Out of Domain		1000000	1000000	1000000
	C717748	717-74-8	1,3,5-Triisopropylbenzene	CC(C)c1cc(C(C)C)cc(C(C)C)c1			Not Active		-	-	-		Out of Domain		1000000	1000000	1000000			Not Active		-	-	-	-		Out of Domain		1000000	1000000	1000000
	C108678	108-67-8	1,3,5-Trimethylbenzene	Cc1cc(C)cc(C)c1			Not Active		-	-	-		Out of Domain		NA	1000000	1000000			Not Active		-	-	-	-		Out of Domain		1000000	1000000	1000000
	C1477550	1477-55-0	1,3-Benzenedimethanamine	NCc1cccc(CN)c1			Not Active		-	-	-		Out of Domain		1000000	1000000	1000000			Not Active		-	-	-	-		In domain		1000000	1000000	1000000
	C107880	107-88-0	1,3-Butanediol	CC(O)CCO			Not Active		-	-	-	(Prescreen)	Out of Domain		NA	1000000	1000000			Not Active		-	-	-	-	(Prescreen)	Out of Domain		1000000	1000000	1000000
	C1189088	1189-08-8	1,3-Butyleneglycol dimethacrylate	CC(CCOC(=O)C(C)=C)OC(=O)C(C)=C			Not Active		-	-	-	(Prescreen)	Out of Domain		1000000	1000000	1000000			Not Active		-	-	-	-	(Prescreen)	Out of Domain		1000000	1000000	1000000
	C542927	542-92-7	1,3-Cyclopentadiene	C1C=CC=C1			Not Active		-	-	-		Out of Domain		1000000	1000000	1000000			Not Active		-	-	-	-		Out of Domain		1000000	1000000	1000000
	C96231	96-23-1	1,3-Dichloro-2-propanol	OC(CCl)CCl			Not Active		-	-	-	(Prescreen)	Out of Domain		NA	1000000	1000000			Not Active		-	-	-	-	(Prescreen)	Out of Domain		1000000	1000000	1000000
	C99627	99-62-7	1,3-Diisopropylbenzene	CC(C)c1cccc(C(C)C)c1			Not Active		-	-	-		Out of Domain		NA	1000000	1000000			Not Active		-	-	-	-		Out of Domain		1000000	1000000	1000000
	C89872	89-87-2	1,3-Dimethyl-4-nitrobenzene	Cc1ccc(N(=O)=O)c(C)c1			Not Active		-	-	-		Out of Domain		1000000	1000000	1000000			Not Active		-	-	-	-		Out of Domain		1000000	1000000	1000000
	C108383	108-38-3	1,3-Dimethylbenzene	Cc1cccc(C)c1			Not Active		-	-	-		Out of Domain		1000000	1000000	1000000			Not Active		-	-	-	-		Out of Domain		1000000	1000000	1000000
	C99650	99-65-0	1,3-Dinitrobenzene	O=N(=O)c1cccc(N(=O)=O)c1			Not Active		-	-	-		Out of Domain		NA	1000000	1000000			Not Active		-	-	-	-		Out of Domain		1000000	1000000	1000000
	C120467	120-46-7	1,3-Diphenyl-1,3-propanedione	O=C(CC(=O)c1ccccc1)c1ccccc1			Not Active		-	-	-	Phytoestrogens- flavones, flavanones, isoflavones, chalconoids	Out of Domain		1000000	1000000	1000000			Active		-	-	-	+	Benzophenones	Out of Domain		1000000	1000000	1000000
*	C102067	102-06-7	1,3-Diphenylguanidine	N=C(Nc1ccccc1)Nc1ccccc1			Not Active		-	-	-		Out of Domain		NA	1000000	1000000		Not active	Not Active		-	-	-	-		In domain	belongs to training set	1000000	1000000	1000000
	C2627954	2627-95-4	1,3-Divinyl-1,1,3,3-tetramethyl disiloxane	C[Si](C)(C=C)O[Si](C)(C)C=C			Not Active		-	-	-	(Prescreen)	Out of Domain		1000000	1000000	1000000			Not Active		-	-	-	-	(Prescreen)	Out of Domain		1000000	1000000	1000000
	C110634	110-63-4	1,4-Butanediol	OCCCCO			Not Active		-	-	-	(Prescreen)	Out of Domain		1000000	1000000	1000000			Not Active		-	-	-	-	(Prescreen)	In domain		1000000	1000000	1000000
	C1076977	1076-97-7	1,4-Cyclohexanedicarboxylic acid	OC(=O)C1CCC(C(O)=O)CC1			Not Active		-	-	-		Out of Domain		1000000	1000000	1000000			Not Active		-	-	-	-		Out of Domain		1000000	1000000	1000000
	C31519229	31519-22-9	1,4-Dihydroxy-2-naphthoic acid	Oc1cc(C(O)=O)c(O)c2ccccc12			Not Active		-	-	-	0.1<RBA<10	Out of Domain		27.2	1000000	1000000			Not Active		-	-	-	-	AC,AD,Two nucleophilic sites	Out of Domain		1000000	1000000	1000000					0.0280515
	C571584	571-58-4	1,4-Dimethylnaphthalene	Cc1ccc(C)c2ccccc12			Not Active		-	-	-		Out of Domain		1000000	1000000	1000000			Not Active		-	-	-	-		Out of Domain		1000000	1000000	1000000
	C4904614	4904-61-4	1,5,9-Cyclododecatriene	C1CC=CCCC=CCCC=C1			Not Active		-	-	-		In domain		NA	1000000	1000000			Not Active		-	-	-	-		In domain		1000000	1000000	1000000
	C822060	822-06-0	1,6-Diisocyanatohexane	O=C=NCCCCCCN=C=O			Not Active		-	-	-	(Prescreen)	Out of Domain		NA	1000000	1000000			Not Active		-	-	-	-	(Prescreen)	Out of Domain		1000000	1000000	1000000
	C124094	124-09-4	1,6-Hexanediamine	NCCCCCCN			Not Active		-	-	-	(Prescreen)	In domain		1000000	1000000	1000000			Not Active		-	-	-	-	(Prescreen)	Out of Domain		1000000	1000000	1000000
	C470826	470-82-6	1,8-Cineol	CC1(C)C2CCC(C)(CC2)O1			Not Active		-	-	-		Out of Domain		1000000	1000000	1000000			Not Active		-	-	-	-		Out of Domain		1000000	1000000	1000000
	C23779320	23779-32-0	1-[3-(Triethoxysilyl)propyl]urea	CCO[Si](CCCNC(N)=O)(OCC)OCC			Not Active		-	-	-	(Prescreen)	Out of Domain		NA	1000000	1000000			Not Active		-	-	-	-	(Prescreen)	Out of Domain		1000000	1000000	1000000
*	C57636	57-63-6	17alpha-Ethinylestradiol	CC{P+}12CCC{P-}3C{P-}(CCc4cc(O)ccc34)C{P+}1CCC{P+}2(O)C#C			Active		-	+	-	0.1<RBA<10	In domain		0.0844	0.00515	3.41		RBA>10%	Active		-	+	-	-	AB	In domain	belongs to training set	0.000245	5.41e-05	0.00185		71.0204	42329	88.6486	9.04028	10.9903	0.645161		1	1		1
	C78966	78-96-6	1-Amino-2-propanol	CC(O)CN			Not Active		-	-	-	(Prescreen)	Out of Domain		1000000	1000000	1000000			Not Active		-	-	-	-	(Prescreen)	Out of Domain		1000000	1000000	1000000
	C15619484	15619-48-4	1-Benzylquinolinium chloride	Cl{-}.n{+}1(Cc2ccccc2)cccc2ccccc12			Not Active		-	-	-	(Prescreen)	Out of Domain		NA	1000000	1000000			Not Active		-	-	-	-	(Prescreen)	Out of Domain		1000000	1000000	1000000
	C32388559	32388-55-9	1-Cedr-8-en-9-ylethanone	CC{P+}1CCC{P+}2C{P-}11CC{P-}(C(C)=C(C(C)=O)C1)C2(C)C			Not Active		-	-	-		Out of Domain		1000000	1000000	1000000			Not Active		-	-	-	-		Out of Domain		1000000	1000000	1000000
	C97007	97-00-7	1-Chloro-2,4-dinitrobenzene	O=N(=O)c1ccc(Cl)c(N(=O)=O)c1			Not Active		-	-	-		Out of Domain		8.12	1000000	1000000			Not Active		-	-	-	-		Out of Domain		1000000	1000000	1000000					0.0939655
	C98566	98-56-6	1-Chloro-4-(trifluoromethyl)benzene	FC(F)(F)c1ccc(Cl)cc1			Not Active		-	-	-		Out of Domain		1000000	1000000	1000000			Not Active		-	-	-	-		Out of Domain		1000000	1000000	1000000
	C100005	100-00-5	1-Chloro-4-nitrobenzene	O=N(=O)c1ccc(Cl)cc1			Not Active		-	-	-		Out of Domain		NA	1000000	1000000			Not Active		-	-	-	-		Out of Domain		1000000	1000000	1000000
	C2016571	2016-57-1	1-Decanamine	CCCCCCCCCCN			Not Active		-	-	-	(Prescreen)	In domain		1000000	1000000	1000000			Not Active		-	-	-	-	(Prescreen)	Out of Domain		1000000	1000000	1000000
	C112550	112-55-0	1-Dodecanethiol	CCCCCCCCCCCCS			Not Active		-	-	-	(Prescreen)	Out of Domain		1000000	1000000	1000000			Not Active		-	-	-	-	(Prescreen)	Out of Domain		1000000	1000000	1000000
	C112538	112-53-8	1-Dodecanol	CCCCCCCCCCCCO			Not Active		-	-	-	(Prescreen)	In domain		NA	1000000	1000000			Not Active		-	-	-	-	(Prescreen)	In domain		1000000	1000000	1000000
	C1569024	1569-02-4	1-Ethoxy-2-propanol	CCOCC(C)O			Not Active		-	-	-	(Prescreen)	Out of Domain		1000000	1000000	1000000			Not Active		-	-	-	-	(Prescreen)	Out of Domain		1000000	1000000	29.6				0.00554054
	C2043574	2043-57-4	1H,1H,2H,2H-Perfluorooctyl iodide	FC(F)(CCI)C(F)(F)C(F)(F)C(F)(F)C(F)(F)C(F)(F)F			Not Active		-	-	-	(Prescreen)	Out of Domain		NA	1000000	1000000			Not Active		-	-	-	-	(Prescreen)	Out of Domain		1000000	1000000	1000000
	C288880	288-88-0	1H-1,2,4-Triazole	C1NC=NN=1			Not Active		-	-	-		Out of Domain		NA	1000000	1000000			Not Active		-	-	-	-		Out of Domain		1000000	1000000	1000000
	C111706	111-70-6	1-Heptanol	CCCCCCCO			Not Active		-	-	-	(Prescreen)	In domain		1000000	1000000	1000000			Not Active		-	-	-	-	(Prescreen)	In domain		1000000	1000000	1000000
	C36653824	36653-82-4	1-Hexadecanol	CCCCCCCCCCCCCCCCO			Not Active		-	-	-	(Prescreen)	In domain		NA	1000000	1000000			Not Active		-	-	-	-	(Prescreen)	In domain		1000000	1000000	1000000
	C111273	111-27-3	1-Hexanol	CCCCCCO			Not Active		-	-	-	(Prescreen)	In domain		1000000	1000000	1000000			Not Active		-	-	-	-	(Prescreen)	In domain		1000000	1000000	1000000
	C95385	95-38-5	1H-Imidazole-1-ethanol, 2-(8-heptadecenyl)-4,5-dihydro-	CCCCCCCCC=CCCCCCCCC1=NCCN1CCO			Not Active		-	-	-		Out of Domain		1000000	1000000	7.58			Not Active		-	-	-	-		Out of Domain		1000000	1000000	1000000							0.290237
	C107982	107-98-2	1-Methoxy-2-propanol	CC(O)COC			Not Active		-	-	-	(Prescreen)	Out of Domain		1000000	5.49	1000000			Not Active		-	-	-	-	(Prescreen)	Out of Domain		3.64	1.77	11.5		0.00478022	1.29379	0.0142609		0.0103097
	C199584388	199584-38-8	1-Methoxy-4-tert-pentylcyclohexane	CCC(C)(C)C1CCC(OC)CC1			Not Active		-	-	-		Out of Domain		1000000	1000000	1000000			Not Active		-	-	-	-		Out of Domain		1000000	1000000	1000000
	C90120	90-12-0	1-Methylnaphthalene	Cc1cccc2ccccc12			Not Active		-	-	-		Out of Domain		NA	1000000	1000000			Not Active		-	-	-	-		Out of Domain		1000000	1000000	1000000
	C142187	142-18-7	1-Monolaurin	CCCCCCCCCCCC(=O)OCC(O)CO			Not Active		-	-	-	(Prescreen)	In domain		1000000	1000000	1000000			Not Active		-	-	-	-	(Prescreen)	In domain		1000000	1000000	1000000
	C143088	143-08-8	1-Nonanol	CCCCCCCCCO			Not Active		-	-	-	(Prescreen)	In domain		1000000	1000000	1000000			Not Active		-	-	-	-	(Prescreen)	In domain		1000000	1000000	1000000
	C111875	111-87-5	1-Octanol	CCCCCCCCO			Not Active		-	-	-	(Prescreen)	In domain		NA	1000000	1000000			Not Active		-	-	-	-	(Prescreen)	In domain		1000000	1000000	1000000
**	C3391864	3391-86-4	1-Octen-3-ol	CCCCCC(O)C=C		Not Active	Not Active		-	-	-	(Prescreen)	In domain	belongs to training set	1000000	1000000	1000000			Not Active		-	-	-	-	(Prescreen)	Out of Domain		1000000	1000000	1000000
	C629765	629-76-5	1-Pentadecanol	CCCCCCCCCCCCCCCO			Not Active		-	-	-	(Prescreen)	In domain		NA	1000000	1000000			Not Active		-	-	-	-	(Prescreen)	In domain		1000000	1000000	1000000
	C140318	140-31-8	1-Piperazineethanamine	NCCN1CCNCC1			Not Active		-	-	-		Out of Domain		1000000	1000000	1000000			Not Active		-	-	-	-		Out of Domain		1000000	1000000	1000000
	C103764	103-76-4	1-Piperazineethanol	OCCN1CCNCC1			Not Active		-	-	-		Out of Domain		1000000	1000000	1000000			Not Active		-	-	-	-		Out of Domain		1000000	1000000	1000000
	C71238	71-23-8	1-Propanol	CCCO			Not Active		-	-	-	(Prescreen)	Out of Domain		1000000	1000000	1000000			Not Active		-	-	-	-	(Prescreen)	In domain		1000000	1000000	1000000
	C1569013	1569-01-3	1-Propoxy-2-propanol	CCCOCC(C)O			Not Active		-	-	-	(Prescreen)	Out of Domain		1000000	1000000	1000000			Not Active		-	-	-	-	(Prescreen)	Out of Domain		1000000	1000000	1000000
	C112721	112-72-1	1-Tetradecanol	CCCCCCCCCCCCCCO			Not Active		-	-	-	(Prescreen)	In domain		NA	1000000	1000000			Not Active		-	-	-	-	(Prescreen)	In domain		1000000	1000000	1000000
	C1120361	1120-36-1	1-Tetradecene	CCCCCCCCCCCCC=C			Not Active		-	-	-	(Prescreen)	Out of Domain		NA	1000000	1000000			Not Active		-	-	-	-	(Prescreen)	Out of Domain		1000000	0.0623	1000000			36.7576
	C112709	112-70-9	1-Tridecanol	CCCCCCCCCCCCCO			Not Active		-	-	-	(Prescreen)	In domain		NA	1000000	1000000			Not Active		-	-	-	-	(Prescreen)	In domain		1000000	1000000	1000000
	C112425	112-42-5	1-Undecanol	CCCCCCCCCCCO			Not Active		-	-	-	(Prescreen)	In domain		NA	1000000	1000000			Not Active		-	-	-	-	(Prescreen)	In domain		1000000	1000000	1000000
	C112345	112-34-5	2-(2-Butoxyethoxy)ethanol	CCCCOCCOCCO			Not Active		-	-	-	(Prescreen)	Out of Domain		NA	1000000	1000000			Not Active		-	-	-	-	(Prescreen)	In domain		1000000	1000000	1000000
	C111900	111-90-0	2-(2-Ethoxyethoxy)ethanol	CCOCCOCCO			Not Active		-	-	-	(Prescreen)	Out of Domain		NA	1000000	1000000			Not Active		-	-	-	-	(Prescreen)	In domain		1000000	1000000	1000000
	C1559359	1559-35-9	2-(2-Ethylhexyloxy)ethanol	CCCCC(CC)COCCO			Not Active		-	-	-	(Prescreen)	Out of Domain		1000000	1000000	1000000			Not Active		-	-	-	-	(Prescreen)	In domain		1000000	1000000	1000000
	C2110181	2110-18-1	2-(3-Phenylpropyl)pyridine	C(CCc1ccccc1)c1ccccn1			Not Active		-	-	-		Out of Domain		1000000	1000000	1000000			Not Active		-	-	-	-		Out of Domain		1000000	1000000	1000000
	C80273	80-27-3	2-(4-Methylcyclohex-3-en-1-yl)propan-2-yl propanoate	CCC(=O)OC(C)(C)C1CCC(C)=CC1			Not Active		-	-	-		Out of Domain		1000000	1000000	1000000			Not Active		-	-	-	-		Out of Domain		1000000	1000000	1000000
	C110736	110-73-6	2-(Ethylamino)ethanol	CCNCCO			Not Active		-	-	-	(Prescreen)	Out of Domain		1000000	1000000	1000000			Not Active		-	-	-	-	(Prescreen)	Out of Domain		1000000	1000000	1000000
	C112254	112-25-4	2-(Hexyloxy)ethanol	CCCCCCOCCO			Not Active		-	-	-	(Prescreen)	Out of Domain		NA	1000000	1000000			Not Active		-	-	-	-	(Prescreen)	In domain		1000000	1000000	1000000
	C126114	126-11-4	2-(Hydroxymethyl)-2-nitro-1,3-propanediol	OCC(CO)(CO)N(=O)=O			Not Active		-	-	-	(Prescreen)	Out of Domain		NA	1000000	1000000			Not Active		-	-	-	-	(Prescreen)	Out of Domain		1000000	1000000	1000000
	C21564170	21564-17-0	2-(Thiocyanomethylthio)benzothiazole	N#CSCSC1=Nc2ccccc2S1			Not Active		-	-	-		Out of Domain		NA	1000000	1000000			Not Active		-	-	-	-		In domain		1000000	1000000	1000000
	C18924668	18924-66-8	2,2'-(Tetradecylimino)diethanol	CCCCCCCCCCCCCCN(CCO)CCO			Not Active		-	-	-	(Prescreen)	Out of Domain		1000000	1000000	14.9			Not Active		-	-	-	-	(Prescreen)	In domain		1000000	1000000	8.65				0.0189595			0.147651
*^^	C131555	131-55-5	2,2',4,4'-Tetrahydroxybenzophenone	Oc1ccc(C(=O)c2ccc(O)cc2O)c(O)c1			Active		-	-	+	Two nucleophilic sites,Phytoestrogens- flavones, flavanones, isoflavones, chalconoids	Out of Domain		2.65	1.39	7.14		0.001<RBA<0.1%	Active		-	-	+	-	Two nucleophilic sites ,Carbonyl type chemicals	In domain	belongs to training set	0.268	0.0534	0.176		0.0649254	42.8839	0.931818	0.287925	0.0407194	0.308123		1	1		1
	C6846500	6846-50-0	2,2,4-Trimethyl-1,3-pentanediol diisobutyrate	CC(C)C(C(C)(C)COC(=O)C(C)C)OC(=O)C(C)C			Not Active		-	-	-	(Prescreen)	Out of Domain		NA	1000000	1000000			Not Active		-	-	-	-	(Prescreen)	Out of Domain		1000000	1000000	1000000
	C929599	929-59-9	2,2'-[Ethane-1,2-diylbis(oxy)]diethanamine	NCCOCCOCCN			Not Active		-	-	-	(Prescreen)	Out of Domain		NA	1000000	1000000			Not Active		-	-	-	-	(Prescreen)	Out of Domain		1000000	1000000	1000000
	C3296900	3296-90-0	2,2-Bis(bromomethyl)-1,3-propanediol	OCC(CO)(CBr)CBr			Not Active		-	-	-	(Prescreen)	Out of Domain		NA	1000000	1000000			Not Active		-	-	-	-	(Prescreen)	Out of Domain		1000000	1000000	1000000
	C594207	594-20-7	2,2-Dichloropropane	CC(C)(Cl)Cl			Not Active		-	-	-	(Prescreen)	Out of Domain		1000000	1000000	1000000			Not Active		-	-	-	-	(Prescreen)	Out of Domain		1000000	1000000	1000000
*	C119471	119-47-1	2,2'-Methylenebis(4-methyl-6-tert-butylphenol)	Cc1cc(Cc2cc(C)cc(C(C)(C)C)c2O)c(O)c(C(C)(C)C)c1			Not Active		-	-	-	0.1<RBA<10,Alkylphenols	Out of Domain		1000000	1000000	1000000		Not active	Not Active		-	-	-	-	AC,AD,Two nucleophilic sites	Out of Domain	belongs to training set	1000000	1000000	1000000
*	C88244	88-24-4	2,2'-Methylenebis(ethyl-6-tert-butylphenol)	CCc1cc(Cc2cc(CC)cc(C(C)(C)C)c2O)c(O)c(C(C)(C)C)c1			Not Active		-	-	-	0.1<RBA<10,Alkylphenols	Out of Domain		1000000	1000000	1000000		Not active	Not Active		-	-	-	-	AC,AD,Two nucleophilic sites	Out of Domain	belongs to training set	1000000	1000000	1000000
	C1563388	1563-38-8	2,3-Dihydro-2,2-dimethyl-7-benzofuranol	CC1(C)Cc2cccc(O)c2O1			Not Active		-	-	-		Out of Domain		1000000	1000000	1000000			Active		-	-	-	+	Alkylphenols	Out of Domain		1000000	1000000	1000000
	C602017	602-01-7	2,3-Dinitrotoluene	Cc1cccc(N(=O)=O)c1N(=O)=O			Not Active		-	-	-		Out of Domain		1000000	1000000	1000000			Not Active		-	-	-	-		Out of Domain		1000000	1000000	1000000
	C126863	126-86-3	2,4,7,9-Tetramethyl-5-decyne-4,7-diol	CC(C)CC(C)(O)C#CC(C)(O)CC(C)C			Not Active		-	-	-	(Prescreen)	Out of Domain		NA	1000000	1000000			Not Active		-	-	-	-	(Prescreen)	Out of Domain		1000000	1000000	1000000
***	C131566	131-56-6	2,4-Dihydroxybenzophenone	Oc1ccc(C(=O)c2ccccc2)c(O)c1		0.001<RBA<0.1	Active		-	-	+	Phytoestrogens- flavones, flavanones, isoflavones, chalconoids	In domain	belongs to training set	9.96	4.39	1000000		0.001<RBA<0.1%	Active		-	-	+	-	Carbonyl type chemicals	In domain	belongs to training set	4.81	1.22	0.121		0.00361746	1.87705	1.35537	0.0766064	0.0128929				1
*	C121142	121-14-2	2,4-Dinitrotoluene	Cc1ccc(N(=O)=O)cc1N(=O)=O			Not Active		-	-	-		Out of Domain		NA	1000000	1000000		Not active	Not Active		-	-	-	-		In domain	belongs to training set	1000000	1000000	1000000
	C78637	78-63-7	2,5-Dimethyl-2,5-di-(tert-butylperoxy)hexane	CC(C)(C)OOC(C)(C)CCC(C)(C)OOC(C)(C)C			Not Active		-	-	-	(Prescreen)	Out of Domain		NA	1000000	1000000			Not Active		-	-	-	-	(Prescreen)	Out of Domain		1000000	1000000	1000000
	C609541	609-54-1	2,5-Dimethylbenzenesulfonic acid	Cc1ccc(C)cc1S(O)(=O)=O			Not Active		-	-	-		Out of Domain		1000000	1000000	1000000			Not Active		-	-	-	-		Out of Domain		1000000	1000000	1000000
*^^	C88584	88-58-4	2,5-Di-tert-butylbenzene-1,4-diol	CC(C)(C)c1cc(O)c(C(C)(C)C)cc1O			Active		-	-	+	Alkylphenols	Out of Domain		NA	1000000	1000000		Not active	Not Active		-	-	-	-	AC,AD,Two nucleophilic sites	Out of Domain	belongs to training set	1000000	1000000	1000000
	C123171	123-17-1	2,6,8-Trimethyl-4-nonanol	CC(C)CC(C)CC(O)CC(C)C			Not Active		-	-	-	(Prescreen)	Out of Domain		1000000	1000000	1000000			Not Active		-	-	-	-	(Prescreen)	Out of Domain		1000000	1000000	1000000
	C24157811	24157-81-1	2,6-Diisopropylnaphthalene	CC(C)c1ccc2cc(C(C)C)ccc2c1			Not Active		-	-	-		Out of Domain		1000000	1000000	1000000			Not Active		-	-	-	-		Out of Domain		1000000	1000000	1000000
	C13254347	13254-34-7	2,6-Dimethyl-2-heptanol	CC(C)CCCC(C)(C)O			Not Active		-	-	-	(Prescreen)	Out of Domain		1000000	1000000	1000000			Not Active		-	-	-	-	(Prescreen)	Out of Domain		1000000	1000000	1000000
	C606202	606-20-2	2,6-Dinitrotoluene	Cc1c(N(=O)=O)cccc1N(=O)=O			Not Active		-	-	-		Out of Domain		1000000	1000000	1000000			Not Active		-	-	-	-		Out of Domain		1000000	1000000	1000000
	C489010	489-01-0	2,6-Di-tert-butyl-4-methoxyphenol	CC(C)(C)c1cc(OC)cc(C(C)(C)C)c1O			Active		-	-	+	Alkylphenols	Out of Domain		1000000	1000000	1000000			Not Active		-	-	-	-	AC,Two nucleophilic sites ,Oxyphenols	Out of Domain		1000000	1000000	1000000
	C5146667	5146-66-7	2,6-Octadienenitrile, 3,7-dimethyl-	CC(C)=CCCC(C)=CC#N			Not Active		-	-	-	(Prescreen)	Out of Domain		1000000	1000000	1000000			Not Active		-	-	-	-	(Prescreen)	Out of Domain		1000000	1000000	1000000
	C499832	499-83-2	2,6-Pyridinedicarboxylic acid	OC(=O)c1cccc(C(O)=O)n1			Not Active		-	-	-		Out of Domain		1000000	1000000	1000000			Not Active		-	-	-	-		In domain		1000000	1000000	1000000
	C143226	143-22-6	2-[2-(2-Butoxyethoxy)ethoxy]ethanol	CCCCOCCOCCOCCO			Not Active		-	-	-	(Prescreen)	Out of Domain		1000000	1000000	1000000			Not Active		-	-	-	-	(Prescreen)	In domain		1000000	1000000	1000000
	C112505	112-50-5	2-[2-(2-Ethoxyethoxy)ethoxy]ethanol	CCOCCOCCOCCO			Not Active		-	-	-	(Prescreen)	Out of Domain		NA	1000000	1000000			Not Active		-	-	-	-	(Prescreen)	In domain		1000000	1000000	1000000
	C112356	112-35-6	2-[2-(2-Methoxyethoxy)ethoxy]ethanol	COCCOCCOCCO			Not Active		-	-	-	(Prescreen)	Out of Domain		1000000	1000000	1000000			Not Active		-	-	-	-	(Prescreen)	In domain		1000000	1000000	1000000
	C93083	93-08-3	2'-Acetonaphthone	CC(=O)c1ccc2ccccc2c1			Active		-	-	+	Phytoestrogens- flavones, flavanones, isoflavones, chalconoids	Out of Domain		1000000	1000000	1000000			Active		-	-	-	+	Benzophenones	Out of Domain		1000000	1000000	1000000
	C15214898	15214-89-8	2-Acrylamido-2-methyl-1-propanesulfonic acid	CC(C)(CS(O)(=O)=O)NC(=O)C=C			Not Active		-	-	-	(Prescreen)	Out of Domain		1000000	1000000	1000000			Not Active		-	-	-	-	(Prescreen)	Out of Domain		1000000	1000000	1000000
	C124685	124-68-5	2-Amino-2-methylpropan-1-ol	CC(C)(N)CO			Not Active		-	-	-	(Prescreen)	Out of Domain		1000000	1000000	1000000			Not Active		-	-	-	-	(Prescreen)	Out of Domain		1000000	1000000	1000000
	C101860	101-86-0	2-Benzylideneoctanal	CCCCCCC(=Cc1ccccc1)C=O			Not Active		-	-	-		Out of Domain		NA	1000000	1000000			Not Active		-	-	-	-		Out of Domain		1000000	1000000	1000000
	C96297	96-29-7	2-Butanone oxime	CCC(C)=NO			Not Active		-	-	-	(Prescreen)	Out of Domain		NA	1000000	1000000			Not Active		-	-	-	-	(Prescreen)	Out of Domain		1000000	1000000	1000000
	C111762	111-76-2	2-Butoxyethanol	CCCCOCCO			Not Active		-	-	-	(Prescreen)	Out of Domain		NA	1000000	1000000			Not Active		-	-	-	-	(Prescreen)	In domain		1000000	1000000	1000000
	C112072	112-07-2	2-Butoxyethyl acetate	CCCCOCCOC(C)=O			Not Active		-	-	-	(Prescreen)	Out of Domain		1000000	1000000	1000000			Not Active		-	-	-	-	(Prescreen)	In domain		1000000	1000000	1000000
	C3913028	3913-02-8	2-Butyloctan-1-ol	CCCCCCC(CCCC)CO			Not Active		-	-	-	(Prescreen)	In domain		1000000	1000000	1000000			Not Active		-	-	-	-	(Prescreen)	In domain		1000000	1000000	1000000
	C110656	110-65-6	2-Butyne-1,4-diol	OCC#CCO			Not Active		-	-	-	(Prescreen)	Out of Domain		1000000	1000000	1000000			Not Active		-	-	-	-	(Prescreen)	Out of Domain		1000000	1000000	1000000
	C532274	532-27-4	2-Chloroacetophenone	O=C(CCl)c1ccccc1			Not Active		-	-	-	Phytoestrogens- flavones, flavanones, isoflavones, chalconoids	Out of Domain		NA	1000000	1000000			Not Active		-	-	-	-	Benzophenones	Out of Domain		1000000	1000000	1000000
	C107073	107-07-3	2-Chloroethanol	OCCCl			Not Active		-	-	-	(Prescreen)	Out of Domain		NA	1000000	1000000			Not Active		-	-	-	-	(Prescreen)	Out of Domain		1000000	1000000	1000000
	C587655	587-65-5	2-Chloro-N-phenylacetamide	O=C(CCl)Nc1ccccc1			Not Active		-	-	-		Out of Domain		1000000	1000000	1000000			Not Active		-	-	-	-		Out of Domain		1000000	1000000	1000000
	C95498	95-49-8	2-Chlorotoluene	Cc1ccccc1Cl			Not Active		-	-	-		Out of Domain		NA	1000000	1000000			Not Active		-	-	-	-		Out of Domain		1000000	1000000	1000000
	C110805	110-80-5	2-Ethoxyethanol	CCOCCO			Not Active		-	-	-	(Prescreen)	Out of Domain		NA	1000000	1000000			Not Active		-	-	-	-	(Prescreen)	In domain		1000000	1000000	1000000
	C111159	111-15-9	2-Ethoxyethyl acetate	CCOCCOC(C)=O			Not Active		-	-	-	(Prescreen)	Out of Domain		NA	1000000	1000000			Not Active		-	-	-	-	(Prescreen)	In domain		1000000	1000000	1000000
	C94713	94-71-3	2-Ethoxyphenol	CCOc1ccccc1O			Not Active		-	-	-		Out of Domain		1000000	1000000	1000000			Not Active		-	-	-	-	AC,Two nucleophilic sites ,Alkylphenols	Out of Domain		1000000	1000000	1000000
**	C94962	94-96-2	2-Ethyl-1,3-hexanediol	CCCC(O)C(CC)CO		Not Active	Not Active		-	-	-	(Prescreen)	In domain	belongs to training set	1000000	1000000	1000000			Not Active		-	-	-	-	(Prescreen)	In domain		1000000	1000000	1000000
	C104767	104-76-7	2-Ethyl-1-hexanol	CCCCC(CC)CO			Not Active		-	-	-	(Prescreen)	In domain		NA	1000000	1000000			Not Active		-	-	-	-	(Prescreen)	In domain		1000000	1000000	1000000
	C645625	645-62-5	2-Ethyl-2-hexenal	CCCC=C(CC)C=O			Not Active		-	-	-	(Prescreen)	Out of Domain		1000000	1000000	1000000			Not Active		-	-	-	-	(Prescreen)	Out of Domain		1000000	1000000	1000000
	C123057	123-05-7	2-Ethylhexanal	CCCCC(CC)C=O			Not Active		-	-	-	(Prescreen)	Out of Domain		1000000	1000000	1000000			Not Active		-	-	-	-	(Prescreen)	Out of Domain		1000000	1000000	1000000
	C149575	149-57-5	2-Ethylhexanoic acid	CCCCC(CC)C(O)=O			Not Active		-	-	-	(Prescreen)	Out of Domain		NA	1000000	1000000			Not Active		-	-	-	-	(Prescreen)	Out of Domain		1000000	1000000	1000000
	C103093	103-09-3	2-Ethylhexyl acetate	CCCCC(CC)COC(C)=O			Not Active		-	-	-	(Prescreen)	In domain		1000000	1000000	1000000			Not Active		-	-	-	-	(Prescreen)	In domain		1000000	1000000	1000000
	C103117	103-11-7	2-Ethylhexyl acrylate	CCCCC(CC)COC(=O)C=C			Not Active		-	-	-	(Prescreen)	Out of Domain		1000000	1000000	1000000			Not Active		-	-	-	-	(Prescreen)	Out of Domain		1000000	1000000	1000000
	C22047490	22047-49-0	2-Ethylhexyl octadecanoate	CCCCCCCCCCCCCCCCCC(=O)OCC(CC)CCCC			Not Active		-	-	-	(Prescreen)	Out of Domain		1000000	1000000	1000000			Not Active		-	-	-	-	(Prescreen)	In domain		1000000	1000000	1000000
	C7659861	7659-86-1	2-Ethylhexyl sulfanylacetate	CCCCC(CC)COC(=O)CS			Not Active		-	-	-	(Prescreen)	Out of Domain		1000000	1000000	1000000			Not Active		-	-	-	-	(Prescreen)	Out of Domain		1000000	1000000	1000000
	C110430	110-43-0	2-Heptanone	CCCCCC(C)=O			Not Active		-	-	-	(Prescreen)	In domain		1000000	1000000	1000000			Not Active		-	-	-	-	(Prescreen)	In domain		1000000	1000000	1000000
	C2425776	2425-77-6	2-Hexyl-1-decanol	CCCCCCCCC(CCCCCC)CO			Not Active		-	-	-	(Prescreen)	In domain		1000000	1000000	1000000			Not Active		-	-	-	-	(Prescreen)	In domain		1000000	1000000	1000000
	C75865	75-86-5	2-Hydroxy-2-methylpropanenitrile	CC(C)(O)C#N			Not Active		-	-	-	(Prescreen)	Out of Domain		1000000	1000000	1000000			Not Active		-	-	-	-	(Prescreen)	Out of Domain		1000000	1000000	1000000
	C131577	131-57-7	2-Hydroxy-4-methoxybenzophenone	COc1ccc(C(=O)c2ccccc2)c(O)c1			Active		-	-	+	Phytoestrogens- flavones, flavanones, isoflavones, chalconoids	Out of Domain		1000000	1000000	1000000			Not Active		-	-	-	-	AC,Two nucleophilic sites ,Benzophenones	Out of Domain		1000000	1000000	1000000
*	C117997	117-99-7	2-Hydroxybenzophenone	Oc1ccccc1C(=O)c1ccccc1			Active		-	-	+	Phytoestrogens- flavones, flavanones, isoflavones, chalconoids	Out of Domain		1000000	1000000	1000000		Not active	Not Active		-	-	-	-	Benzophenones	In domain	belongs to training set	1000000	1000000	1000000
	C818611	818-61-1	2-Hydroxyethyl acrylate	C=CC(=O)OCCO			Not Active		-	-	-	(Prescreen)	Out of Domain		1000000	1000000	1000000			Not Active		-	-	-	-	(Prescreen)	Out of Domain		1000000	1000000	1000000
	C3547339	3547-33-9	2-Hydroxyethyl octyl sulfide	CCCCCCCCSCCO			Not Active		-	-	-	(Prescreen)	Out of Domain		1000000	1000000	1000000			Not Active		-	-	-	-	(Prescreen)	Out of Domain		1000000	1000000	1000000
	C149304	149-30-4	2-Mercaptobenzothiazole	SC1=Nc2ccccc2S1			Not Active		-	-	-		Out of Domain		1000000	1000000	1000000			Not Active		-	-	-	-		In domain		1000000	1000000	1000000
	C109864	109-86-4	2-Methoxyethanol	COCCO			Not Active		-	-	-	(Prescreen)	Out of Domain		NA	1000000	1000000			Not Active		-	-	-	-	(Prescreen)	In domain		1000000	1000000	1000000
	C90051	90-05-1	2-Methoxyphenol	COc1ccccc1O			Not Active		-	-	-		Out of Domain		1000000	1000000	1000000			Not Active		-	-	-	-	AC,Two nucleophilic sites ,Alkylphenols	Out of Domain		1000000	1000000	1000000
	C636215	636-21-5	2-Methylaniline hydrochloride	Cc1ccccc1N_Cl			Not Active		-	-	-	(Prescreen)	Out of Domain		1000000	1000000	1000000			Not Active		-	-	-	-	(Prescreen)	Out of Domain		1000000	1000000	1000000
	C2445774	2445-77-4	2-Methylbutyl isovalerate	CCC(C)COC(=O)CC(C)C			Not Active		-	-	-	(Prescreen)	Out of Domain		1000000	1000000	1000000			Not Active		-	-	-	-	(Prescreen)	Out of Domain		1000000	1000000	1000000
	C4553622	4553-62-2	2-Methylglutaronitrile	CC(CCC#N)C#N			Not Active		-	-	-	(Prescreen)	Out of Domain		1000000	1000000	1000000			Not Active		-	-	-	-	(Prescreen)	Out of Domain		1000000	1000000	1000000
	C78820	78-82-0	2-Methylpropanenitrile	CC(C)C#N			Not Active		-	-	-	(Prescreen)	Out of Domain		1000000	1000000	1000000			Not Active		-	-	-	-	(Prescreen)	Out of Domain		1000000	1000000	1000000
*	C88722	88-72-2	2-Nitrotoluene	Cc1ccccc1N(=O)=O			Not Active		-	-	-		Out of Domain		NA	1000000	1000000		Not active	Not Active		-	-	-	-		In domain	belongs to training set	1000000	1000000	1000000
	C123966	123-96-6	2-Octanol	CCCCCCC(C)O			Not Active		-	-	-	(Prescreen)	Out of Domain		1000000	1000000	1000000			Not Active		-	-	-	-	(Prescreen)	Out of Domain		1000000	31.9	1000000			0.0717868
	C5333426	5333-42-6	2-Octyl-1-dodecanol	CCCCCCCCCCC(CCCCCCCC)CO			Not Active		-	-	-	(Prescreen)	In domain		1000000	1000000	1000000			Not Active		-	-	-	-	(Prescreen)	In domain		1000000	1000000	8.44				0.0194313
	C107879	107-87-9	2-Pentanone	CCCC(C)=O			Not Active		-	-	-	(Prescreen)	Out of Domain		1000000	1000000	1000000			Not Active		-	-	-	-	(Prescreen)	In domain		1000000	1000000	1000000
	C2807309	2807-30-9	2-Propoxyethanol	CCCOCCO			Not Active		-	-	-	(Prescreen)	Out of Domain		1000000	1000000	1000000			Not Active		-	-	-	-	(Prescreen)	In domain		1000000	1000000	1000000
	C10042598	10042-59-8	2-Propyl-1-heptanol	CCCCCC(CCC)CO			Not Active		-	-	-	(Prescreen)	In domain		1000000	1000000	1000000			Not Active		-	-	-	-	(Prescreen)	In domain		1000000	1000000	1000000
	C616455	616-45-5	2-Pyrrolidinone	O=C1CCCN1			Not Active		-	-	-		Out of Domain		1000000	1000000	1000000			Not Active		-	-	-	-		Out of Domain		1000000	1000000	1000000
	C14765301	14765-30-1	2-sec-Butylcyclohexanone	CCC(C)C1CCCCC1=O			Not Active		-	-	-		Out of Domain		1000000	1000000	1000000			Not Active		-	-	-	-		Out of Domain		1000000	1000000	1000000
*	C121006	121-00-6	2-tert-Butyl-4-methoxyphenol	CC(C)(C)c1cc(OC)ccc1O			Active		-	-	+	Alkylphenols	Out of Domain		1000000	1000000	1000000		0<RBA<0.001%	Active		-	-	-	+	Oxyphenols	In domain	belongs to training set	1000000	1000000	1000000
	C112129	112-12-9	2-Undecanone	CCCCCCCCCC(C)=O			Not Active		-	-	-	(Prescreen)	In domain		1000000	1000000	1000000			Not Active		-	-	-	-	(Prescreen)	In domain		1000000	1000000	1000000
	C80546	80-54-6	3-(4-tert-Butylphenyl)-2-methylpropanal	CC(Cc1ccc(C(C)(C)C)cc1)C=O			Not Active		-	-	-		Out of Domain		1000000	1000000	1000000			Not Active		-	-	-	-		Out of Domain		1000000	1000000	1000000
	C109557	109-55-7	3-(Dimethylamino)propylamine	CN(C)CCCN			Not Active		-	-	-	(Prescreen)	In domain		1000000	1000000	1000000			Not Active		-	-	-	-	(Prescreen)	Out of Domain		1000000	1000000	1000000
	C3268493	3268-49-3	3-(Methylthio)propanal	CSCCC=O			Not Active		-	-	-	(Prescreen)	Out of Domain		1000000	1000000	1000000			Not Active		-	-	-	-	(Prescreen)	Out of Domain		1000000	1000000	1000000
	C647427	647-42-7	3,3,4,4,5,5,6,6,7,7,8,8,8-Tridecafluorooctan-1-ol	OCCC(F)(F)C(F)(F)C(F)(F)C(F)(F)C(F)(F)C(F)(F)F			Not Active		-	-	-	(Prescreen)	Out of Domain		NA	1000000	1000000			Not Active		-	-	-	-	(Prescreen)	Out of Domain		1000000	1000000	1000000
	C2144538	2144-53-8	3,3,4,4,5,5,6,6,7,7,8,8,8-Tridecafluorooctyl methacrylate	CC(=C)C(=O)OCCC(F)(F)C(F)(F)C(F)(F)C(F)(F)C(F)(F)C(F)(F)F			Not Active		-	-	-	(Prescreen)	Out of Domain		NA	1000000	1000000			Not Active		-	-	-	-	(Prescreen)	Out of Domain		1000000	1000000	1000000
*^^	C79947	79-94-7	3,3',5,5'-Tetrabromobisphenol A	CC(C)(c1cc(Br)c(O)c(Br)c1)c1cc(Br)c(O)c(Br)c1			Can't predict	Undefined in ranges 0.001<RBA<0.1% and Not active	-	-	~	Two nucleophilic sites	Out of Domain		NA	1000000	9.79		Not active	Not Active		-	-	-	-	AC,AD,Two nucleophilic sites	Out of Domain	belongs to training set	1000000	1000000	1000000							0.224719
^^	C67301	67-30-1	3,3,5,5-Tetraiodothyroacetic acid	OC(=O)Cc1cc(I)c(Oc2cc(I)c(O)c(I)c2)c(I)c1			Can't predict	Undefined in ranges 0.001<RBA<0.1% and Not active	-	-	~	Two nucleophilic sites	Out of Domain		1000000	1000000	1000000			Not Active		-	-	-	-	AC,Two nucleophilic sites ,Oxyphenols	Out of Domain		1000000	1000000	1000000
	C116029	116-02-9	3,3,5-Trimethylcyclohexanol	CC1CC(O)CC(C)(C)C1			Not Active		-	-	-		Out of Domain		1000000	1000000	1000000			Not Active		-	-	-	-		Out of Domain		1000000	1000000	1000000
^^	C118569	118-56-9	3,3,5-Trimethylcyclohexyl salicylate	CC1CC(OC(=O)c2ccccc2O)CC(C)(C)C1			Not Active		-	-	-		Out of Domain		1000000	1000000	1000000			Not Active		-	-	-	-	AC,Two nucleophilic sites ,Alkyl hydroxy benzoates	Out of Domain		1000000	1000000	1000000
	C119904	119-90-4	3,3'-Dimethoxybenzidine	COc1cc(-c2ccc(N)c(OC)c2)ccc1N			Can't predict	Undefined in ranges 0.001<RBA<0.1% and Not active	-	-	~	Two nucleophilic sites	Out of Domain		1000000	1000000	1000000			Not Active		-	-	-	-	Alkylamines	Out of Domain		1000000	1000000	1000000
	C20325400	20325-40-0	3,3'-Dimethoxybenzidine dihydrochloride	Cl_Cl_COc1cc(-c2ccc(N)c(OC)c2)ccc1N			Can't predict	Undefined in ranges 0.001<RBA<0.1% and Not active	-	-	~	Two nucleophilic sites	Out of Domain		16.2	7.44	1000000			Not Active		-	-	-	-	(Prescreen)	Out of Domain		1000000	1000000	1000000					0.0470988	0.00760753
	C612828	612-82-8	3,3'-Dimethylbenzidine dihydrochloride	Cc1cc(-c2ccc(N)c(C)c2)ccc1N_Cl_Cl			Not Active		-	-	-	(Prescreen)	Out of Domain		0.843	3.89	1000000			Not Active		-	-	-	-	(Prescreen)	Out of Domain		0.0407	1.85	0.923		0.427518	1.23784	0.177681	0.905101	0.0145501				1
	C760236	760-23-6	3,4-Dichloro-1-butene	C=CC(Cl)CCl			Not Active		-	-	-	(Prescreen)	Out of Domain		1000000	1000000	1000000			Not Active		-	-	-	-	(Prescreen)	Out of Domain		1000000	1000000	1000000
	C110872	110-87-2	3,4-Dihydro-2H-pyran	C1CCC=CO1			Not Active		-	-	-		Out of Domain		1000000	1000000	1000000			Not Active		-	-	-	-		Out of Domain		1000000	1000000	1000000
	C95658	95-65-8	3,4-Dimethylphenol	Cc1ccc(O)cc1C			Active		-	-	+	Alkylphenols	Out of Domain		NA	1000000	1000000			Active		-	-	-	+	Alkylphenols	Out of Domain		1000000	1000000	1000000
^^	C6893023	6893-02-3	3,5,3'-Triiodothyronine	NC{P-}(Cc1cc(I)c(Oc2ccc(O)c(I)c2)c(I)c1)C(O)=O			Active		-	+	-	0.1<RBA<10	Out of Domain		1000000	1000000	2.54			Active		-	-	-	+	Oxyphenols	Out of Domain		1000000	7.52	10.8			0.304521	0.0151852			0.866142
	C3452979	3452-97-9	3,5,5-Trimethyl-1-hexanol	CC(CCO)CC(C)(C)C			Not Active		-	-	-	(Prescreen)	Out of Domain		1000000	1000000	1000000			Not Active		-	-	-	-	(Prescreen)	Out of Domain		1000000	1000000	1000000
	C58430947	58430-94-7	3,5,5-Trimethylhexyl acetate	CC(CCOC(C)=O)CC(C)(C)C			Not Active		-	-	-	(Prescreen)	Out of Domain		1000000	1000000	1000000			Not Active		-	-	-	-	(Prescreen)	Out of Domain		1000000	1000000	1000000
	C51229788	51229-78-8	3,5,7-Triazatricyclo(3.3.1.1(superscript 3,7))decane, 1-(3-chloro-2-propenyl)-, chloride, (Z)-	ClC=CCN{+}12(.Cl{-})CN3CN(C1)CN(C2)C3			Not Active		-	-	-		Out of Domain		1000000	1000000	1000000			Not Active		-	-	-	-	(Prescreen)	Out of Domain		1000000	1000000	1000000
	C626437	626-43-7	3,5-Dichloroaniline	Nc1cc(Cl)cc(Cl)c1			Not Active		-	-	-		Out of Domain		1000000	1000000	1000000			Not Active		-	-	-	-	Alkylamines	Out of Domain		1000000	1000000	1000000
	C107540	107-54-0	3,5-Dimethyl-1-hexyn-3-ol	CC(C)CC(C)(O)C#C			Not Active		-	-	-	(Prescreen)	Out of Domain		1000000	1000000	1000000			Not Active		-	-	-	-	(Prescreen)	Out of Domain		1000000	1000000	1000000
	C108689	108-68-9	3,5-Dimethylphenol	Cc1cc(C)cc(O)c1			Active		-	-	+	Alkylphenols	Out of Domain		1000000	1000000	1000000			Active		-	-	-	+	Alkylphenols	Out of Domain		1000000	1000000	1000000
	C1559348	1559-34-8	3,6,9,12-Tetraoxahexadecan-1-ol	CCCCOCCOCCOCCOCCO			Not Active		-	-	-	(Prescreen)	Out of Domain		1000000	1000000	1000000			Not Active		-	-	-	-	(Prescreen)	In domain		1000000	1000000	1000000
	C5392405	5392-40-5	3,7-Dimethyl-2,6-octadienal	CC(C)=CCCC(C)=CC=O			Not Active		-	-	-	(Prescreen)	Out of Domain		NA	1000000	1000000			Not Active		-	-	-	-	(Prescreen)	Out of Domain		1000000	1000000	1000000
	C78693	78-69-3	3,7-Dimethyl-3-octanol	CCC(C)(O)CCCC(C)C			Not Active		-	-	-	(Prescreen)	Out of Domain		1000000	1000000	1000000			Not Active		-	-	-	-	(Prescreen)	Out of Domain		1000000	1000000	1000000
	C20780487	20780-48-7	3,7-Dimethyloctan-3-yl acetate	CCC(C)(CCCC(C)C)OC(C)=O			Not Active		-	-	-	(Prescreen)	Out of Domain		1000000	1000000	1000000			Not Active		-	-	-	-	(Prescreen)	Out of Domain		1000000	1000000	1000000
	C919302	919-30-2	3-Aminopropyltriethoxysilane	CCO[Si](CCCN)(OCC)OCC			Not Active		-	-	-	(Prescreen)	Out of Domain		1000000	1000000	1000000			Not Active		-	-	-	-	(Prescreen)	Out of Domain		1000000	1000000	1000000
	C627189	627-18-9	3-Bromo-1-propanol	OCCCBr			Not Active		-	-	-	(Prescreen)	Out of Domain		NA	1000000	1000000			Not Active		-	-	-	-	(Prescreen)	Out of Domain		1000000	1000000	1000000
	C127515	127-51-5	3-Buten-2-one, 3-methyl-4-(2,6,6-trimethyl-2-cyclohexen-1-yl)-	CC1=CCCC(C)(C)C1C=C(C)C(C)=O			Not Active		-	-	-		Out of Domain		NA	1000000	1000000			Not Active		-	-	-	-		Out of Domain		1000000	1000000	1000000
	C96242	96-24-2	3-Chloro-1,2-propanediol	OCC(O)CCl			Not Active		-	-	-	(Prescreen)	Out of Domain		1000000	1000000	1000000			Not Active		-	-	-	-	(Prescreen)	Out of Domain		1000000	1000000	1000000
	C121324	121-32-4	3-Ethoxy-4-hydroxybenzaldehyde	CCOc1cc(C=O)ccc1O			Not Active		-	-	-		In domain		1000000	1000000	1000000			Not Active		-	-	-	-	AC,Two nucleophilic sites	Out of Domain		1000000	1000000	1000000
*	C620177	620-17-7	3-Ethylphenol	CCc1cccc(O)c1			Active		-	-	+	Alkylphenols	Out of Domain		1000000	1000000	1000000		Not active	Active		-	-	-	+	Alkylphenols	Out of Domain	belongs to training set	1000000	1000000	1000000
	C6344678	6344-67-8	3-Hydroxyfluorene	Oc1ccc2Cc3ccccc3-c2c1			Not Active		-	-	-		Out of Domain		9	5.06	1000000			Active		-	-	+	-	A_only Type	Out of Domain		1000000	1000000	1000000					0.0847778	0.0111858
	C55406536	55406-53-6	3-Iodo-2-propynyl-N-butylcarbamate	CCCCNC(=O)OCC#CI			Not Active		-	-	-	(Prescreen)	Out of Domain		NA	1000000	1000000			Not Active		-	-	-	-	(Prescreen)	Out of Domain		1000000	1000000	1000000
	C618451	618-45-1	3-Isopropylphenol	CC(C)c1cccc(O)c1			Active		-	-	+	Alkylphenols	Out of Domain		1000000	1000000	1000000			Active		-	-	-	+	Alkylphenols	Out of Domain		1000000	1000000	1000000
	C123922	123-92-2	3-Methylbutyl acetate	CC(C)CCOC(C)=O			Not Active		-	-	-	(Prescreen)	In domain		NA	1000000	1000000			Not Active		-	-	-	-	(Prescreen)	In domain		1000000	1000000	1000000
	C108996	108-99-6	3-Methylpyridine	Cc1cccnc1			Not Active		-	-	-		Out of Domain		1000000	1000000	1000000			Not Active		-	-	-	-		Out of Domain		1000000	1000000	1000000
	C83410	83-41-0	3-Nitro-o-xylene	Cc1cccc(N(=O)=O)c1C			Not Active		-	-	-		Out of Domain		NA	1000000	1000000			Not Active		-	-	-	-		Out of Domain		1000000	1000000	1000000
	C99081	99-08-1	3-Nitrotoluene	Cc1cccc(N(=O)=O)c1			Not Active		-	-	-		Out of Domain		NA	1000000	1000000			Not Active		-	-	-	-		Out of Domain		1000000	1000000	1000000
	C106683	106-68-3	3-Octanone	CCCCCC(=O)CC			Not Active		-	-	-	(Prescreen)	In domain		1000000	1000000	1000000			Not Active		-	-	-	-	(Prescreen)	In domain		1000000	1000000	1000000
	C104541	104-54-1	3-Phenyl-2-propen-1-ol	OCC=Cc1ccccc1			Not Active		-	-	-		Out of Domain		1000000	1000000	1000000			Not Active		-	-	-	-		Out of Domain		1000000	1000000	1000000
	C4468422	4468-42-2	3-Phenylhexane	CCCC(CC)c1ccccc1			Not Active		-	-	-		Out of Domain		1000000	1000000	1000000			Not Active		-	-	-	-		Out of Domain		1000000	1000000	1000000
	C100549	100-54-9	3-Pyridinecarbonitrile	N#Cc1cccnc1			Not Active		-	-	-		Out of Domain		NA	1000000	1000000			Not Active		-	-	-	-		Out of Domain		1000000	1000000	1000000
*	C585342	585-34-2	3-tert-Butylphenol	CC(C)(C)c1cccc(O)c1			Active		-	-	+	Alkylphenols	Out of Domain		1000000	1000000	1000000		0<RBA<0.001%	Active		-	-	+	-	A_only Type	In domain	belongs to training set	1000000	1000000	1000000
*	C140669	140-66-9	4-(1,1,3,3-Tetramethylbutyl)phenol	CC(C)(C)CC(C)(C)c1ccc(O)cc1			Active		-	-	+	Alkylphenols	Out of Domain		1000000	7.64	19.6		0.1<RBA<10%	Active		-	+	-	-	A_only_type	In domain	belongs to training set	6.23	2.7	3.62		0.00279294	0.848148	0.0453039		0.00740838	0.112245			1
	C14901076	14901-07-6	4-(2,6,6-Trimethyl-cyclohex-1-enyl)-but-3-en-2-one	CC1CCCC(C)(C)C=1C=CC(C)=O			Not Active		-	-	-		Out of Domain		1000000	1000000	1000000			Not Active		-	-	-	-		Out of Domain		1000000	1000000	1000000
*	C5349519	5349-51-9	4-(2-Methylbutan-2-yl)cyclohexanol	CCC(C)(C)C1CCC(O)CC1			Not Active		-	-	-		Out of Domain		26.5	1000000	1000000		0<RBA<0.001%	Active		-	-	-	+	Alkyl cyclohexanols	In domain	belongs to training set	21.7	2.45	1000000		0.000801843	0.934694		0.0287925
***	C80466	80-46-6	4-(2-Methylbutan-2-yl)phenol	CCC(C)(C)c1ccc(O)cc1		0.001<RBA<0.1	Active		-	-	+	Alkylphenols	In domain	belongs to training set	1000000	1000000	1000000		0.001<RBA<0.1%	Active		-	-	+	-	A_only Type	In domain	belongs to training set	1000000	1000000	1000000
	C10081671	10081-67-1	4-(2-Phenylpropan-2-yl)-N-[4-(2-phenylpropan-2-yl)phenyl]aniline	CC(C)(c1ccccc1)c1ccc(Nc2ccc(C(C)(C)c3ccccc3)cc2)cc1			Not Active		-	-	-		Out of Domain		1000000	1000000	1000000			Not Active		-	-	-	-		Out of Domain		1000000	1000000	1000000
***	C99718	99-71-8	4-(Butan-2-yl)phenol	CCC(C)c1ccc(O)cc1		0.001<RBA<0.1	Active		-	-	+	Alkylphenols	In domain	belongs to training set	1000000	1000000	1000000		0.001<RBA<0.1%	Active		-	-	+	-	A_only Type	In domain	belongs to training set	1000000	1000000	1000000
*	C18979550	18979-55-0	4-(Hexyloxy)phenol	CCCCCCOc1ccc(O)cc1			Not Active		-	-	-		Out of Domain		1000000	1000000	1000000		Not active	Not Active		-	-	-	-	AC,Two nucleophilic sites ,Oxyphenols	Out of Domain	belongs to training set	1000000	10.1	0.118			0.226733	1.38983
	C16587716	16587-71-6	4-(tert-Pentyl)-cyclohexanone	CCC(C)(C)C1CCC(=O)CC1			Not Active		-	-	-		Out of Domain		1000000	1.87	1000000			Not Active		-	-	-	-		In domain		3.92	0.889	1000000		0.00443878	2.57593			0.0302674
*	C27955948	27955-94-8	4,4',4"-Ethane-1,1,1-triyltriphenol	CC(c1ccc(O)cc1)(c1ccc(O)cc1)c1ccc(O)cc1			Can't predict	Undefined in ranges 0.001<RBA<0.1% and Not active	-	-	~	Two nucleophilic sites	Out of Domain		1000000	0.627	1000000		0.001<RBA<0.1%	Active		-	-	+	-	Two nucleophilic sites	In domain	belongs to training set	3.9	0.689	0.315		0.00446154	3.32366	0.520635		0.0902711				1
	C553264	553-26-4	4,4'-Bipyridine	c1cc(-c2ccncc2)ccn1			Not Active		-	-	-		Out of Domain		NA	1000000	1000000			Not Active		-	-	-	-		Out of Domain		1000000	1000000	1000000
	C1625918	1625-91-8	4,4'-Di-tert-butylbiphenyl	CC(C)(C)c1ccc(-c2ccc(C(C)(C)C)cc2)cc1			Not Active		-	-	-		Out of Domain		1000000	1000000	1000000			Not Active		-	-	-	-		Out of Domain		1000000	1000000	1000000
*^	C118821	118-82-1	4,4'-Methylenebis(2,6-di-t-butylphenol)	CC(C)(C)c1cc(Cc2cc(C(C)(C)C)c(O)c(C(C)(C)C)c2)cc(C(C)(C)C)c1O			Can't predict	Undefined in ranges 0.001<RBA<0.1% and Not active	-	-	~	Two nucleophilic sites	Out of Domain		1000000	1000000	1000000		Not active	Can't predict	Undefined in ranges 0.1<RBA<10% and 0<RBA<0.1%	-	~	~	-	AC	In domain	belongs to training set	1000000	1000000	#N/A
**	C101611	101-61-1	4,4'-Methylenebis(N,N-dimethylaniline)	CN(C)c1ccc(Cc2ccc(N(C)C)cc2)cc1		Not Active	Not Active		-	-	-		In domain	belongs to training set	NA	1000000	1000000			Not Active		-	-	-	-		In domain		1000000	1000000	1000000
***^^	C80091	80-09-1	4,4'-Sulfonyldiphenol	Oc1ccc(S(=O)(=O)c2ccc(O)cc2)cc1		Not Active	Not Active		-	-	-	0.1<RBA<10,Two nucleophilic sites	In domain	belongs to training set	1000000	1000000	1000000		0.001<RBA<0.1%	Not Active		-	-	-	-	AC,AD,Two nucleophilic sites	Out of Domain	belongs to training set	11.6	4.27	1000000		0.0015	0.5363
	C584134	584-13-4	4-Amino-1,2,4-triazole	NN1C=NN=C1			Not Active		-	-	-		Out of Domain		NA	1000000	1000000			Not Active		-	-	-	-		Out of Domain		1000000	1000000	1000000
*	C15499271	15499-27-1	4-Butylchlorobenzene	CCCCc1ccc(Cl)cc1			Not Active		-	-	-		Out of Domain		1000000	1000000	1000000		Not active	Not Active		-	-	-	-		In domain	belongs to training set	1000000	1000000	1000000
*	C70568604	70568-60-4	4-Butylcyclohexanol	CCCCC1CCC(O)CC1			Not Active		-	-	-		In domain		1000000	1000000	1000000		0<RBA<0.001%	Active		-	-	-	+	Alkyl cyclohexanols	In domain	belongs to training set	1000000	1000000	1000000
*	C1638228	1638-22-8	4-Butylphenol	CCCCc1ccc(O)cc1			Active		-	-	+	Alkylphenols	In domain		1000000	1000000	1000000		0.001<RBA<0.1%	Active		-	-	+	-	A_only Type	In domain	belongs to training set	1000000	1000000	1000000
*	C59507	59-50-7	4-Chloro-3-methylphenol	Cc1cc(O)ccc1Cl			Active		-	-	+	Alkylphenols	Out of Domain		NA	1000000	1000000		0<RBA<0.001%	Active		-	-	-	+	Alkylphenols	In domain	belongs to training set	1000000	1000000	1000000
	C79098207	79098-20-7	4-Chloropentylbenzene	CCCCCc1ccc(Cl)cc1			Not Active		-	-	-		Out of Domain		1000000	1000000	1000000			Not Active		-	-	-	-		In domain		1000000	1000000	1000000
	C140385	140-38-5	4-Chlorophenylurea	NC(=O)Nc1ccc(Cl)cc1			Not Active		-	-	-		Out of Domain		1000000	1000000	1000000			Not Active		-	-	-	-		Out of Domain		1000000	1000000	1000000
	C106434	106-43-4	4-Chlorotoluene	Cc1ccc(Cl)cc1			Not Active		-	-	-		Out of Domain		NA	1000000	1000000			Not Active		-	-	-	-		Out of Domain		1000000	1000000	1000000
***	C599644	599-64-4	4-Cumylphenol	CC(C)(c1ccccc1)c1ccc(O)cc1		0.001<RBA<0.1	Not Active		-	-	-		Out of Domain	belongs to training set	1000000	9.51	12.9		0.1<RBA<10%	Active		-	-	+	-	A_only Type	In domain	belongs to training set	4.59	0.646	7.48		0.00379085	3.54489	0.0219251		0.00595163	0.170543			1
*	C2433149	2433-14-9	4-Cyclohexylcyclohexanol	OC1CCC(C2CCCCC2)CC1			Not Active		-	-	-		In domain		1000000	5.94	1000000		0<RBA<0.001%	Active		-	-	-	+	Alkyl cyclohexanols	In domain	belongs to training set	1000000	1000000	1000000						0.00952862
	C92682	92-68-2	4-Cyclohexylcyclohexanone	O=C1CCC(C2CCCCC2)CC1			Not Active		-	-	-		In domain		1000000	1000000	1000000			Not Active		-	-	-	-		In domain		9.84	27.8	1000000		0.00176829	0.0823741
	C1541817	1541-81-7	4-Dodecylmorpholine	CCCCCCCCCCCCN1CCOCC1			Not Active		-	-	-		Out of Domain		1000000	1000000	1000000			Not Active		-	-	-	-		In domain		1000000	1000000	1000000
***	C104438	104-43-8	4-Dodecylphenol	CCCCCCCCCCCCc1ccc(O)cc1		0.001<RBA<0.1	Not Active		-	-	-	Alkylphenols	In domain	belongs to training set	1000000	1000000	1000000		0.1<RBA<10%	Not Active		-	-	-	-	Alkylphenols	Out of Domain	belongs to training set	1000000	7.6	1000000			0.301316
	C5877429	5877-42-9	4-Ethyloct-1-yn-3-ol	CCCCC(CC)C(O)C#C			Not Active		-	-	-	(Prescreen)	Out of Domain		NA	1000000	1000000			Not Active		-	-	-	-	(Prescreen)	Out of Domain		1000000	1000000	1000000
***	C123079	123-07-9	4-Ethylphenol	CCc1ccc(O)cc1		Not Active	Active		-	-	+	Alkylphenols	Out of Domain	belongs to training set	1000000	1000000	1000000		0<RBA<0.001%	Active		-	-	-	+	Alkylphenols	In domain	belongs to training set	1000000	1000000	1000000
*	C1987504	1987-50-4	4-Heptylphenol	CCCCCCCc1ccc(O)cc1			Active		-	-	+	Alkylphenols	In domain		1000000	1000000	1000000		0<RBA<0.001%	Active		-	+	-	-	A_only_type	In domain	belongs to training set	0.099	18.4	1000000		0.175758	0.124457
*	C136776	136-77-6	4-Hexylresorcinol	CCCCCCc1ccc(O)cc1O			Active		-	-	+	Alkylphenols	Out of Domain		1000000	1000000	1000000		Not active	Not Active		-	-	-	-	AC,AD,Two nucleophilic sites	Out of Domain	belongs to training set	1000000	1000000	1000000
**^^	C121335	121-33-5	4-Hydroxy-3-methoxybenzaldehyde	COc1cc(C=O)ccc1O		Not Active	Not Active		-	-	-		In domain	belongs to training set	NA	1000000	1000000			Not Active		-	-	-	-	AC,Two nucleophilic sites	Out of Domain		1000000	29.2	1000000			0.0784247
*	C99898	99-89-8	4-Isopropylphenol	CC(C)c1ccc(O)cc1			Active		-	-	+	Alkylphenols	Out of Domain		1000000	1000000	1000000		0<RBA<0.001%	Active		-	-	-	+	Alkylphenols	In domain	belongs to training set	1000000	1000000	1000000
	C150765	150-76-5	4-Methoxyphenol	COc1ccc(O)cc1			Not Active		-	-	-		Out of Domain		1000000	1000000	1000000			Not Active		-	-	-	-	AC,Two nucleophilic sites ,Oxyphenols	Out of Domain		1000000	1000000	1000000
	C108112	108-11-2	4-Methyl-2-pentanol	CC(C)CC(C)O			Not Active		-	-	-	(Prescreen)	Out of Domain		NA	1000000	1000000			Not Active		-	-	-	-	(Prescreen)	Out of Domain		1000000	1000000	1000000
	C109024	109-02-4	4-Methylmorpholine	CN1CCOCC1			Not Active		-	-	-		Out of Domain		1000000	1000000	1000000			Not Active		-	-	-	-		Out of Domain		1000000	1000000	1000000
	C141797	141-79-7	4-Methylpent-3-en-2-one	CC(C)=CC(C)=O			Not Active		-	-	-	(Prescreen)	Out of Domain		1000000	1000000	1000000			Not Active		-	-	-	-	(Prescreen)	Out of Domain		1000000	1000000	1000000
	C622979	622-97-9	4-Methylstyrene	Cc1ccc(C=C)cc1			Not Active		-	-	-		Out of Domain		1000000	1000000	1000000			Not Active		-	-	-	-		Out of Domain		1000000	1000000	1000000
	C123002	123-00-2	4-Morpholinepropanamine	NCCCN1CCOCC1			Not Active		-	-	-		Out of Domain		1000000	1000000	1000000			Not Active		-	-	-	-		Out of Domain		1000000	1000000	1000000
	C99514	99-51-4	4-Nitro-o-xylene	Cc1ccc(N(=O)=O)cc1C			Not Active		-	-	-		Out of Domain		NA	1000000	1000000			Not Active		-	-	-	-		Out of Domain		1000000	1000000	1000000
	C156105	156-10-5	4-Nitrosodiphenylamine	O=Nc1ccc(Nc2ccccc2)cc1			Not Active		-	-	-		Out of Domain		1000000	1000000	1000000			Not Active		-	-	-	-		Out of Domain		1000000	1000000	15.1				0.0108609
*	C99990	99-99-0	4-Nitrotoluene	Cc1ccc(N(=O)=O)cc1			Not Active		-	-	-		Out of Domain		NA	1000000	1000000		Not active	Not Active		-	-	-	-		In domain	belongs to training set	1000000	1000000	1000000
***	C104405	104-40-5	4-Nonylphenol	CCCCCCCCCc1ccc(O)cc1		0.001<RBA<0.1	Active		-	-	+	Alkylphenols	In domain	belongs to training set	1000000	1000000	1000000		0.1<RBA<10%	Active		-	+	-	-	A_only_type	In domain	belongs to training set	1000000	1000000	1000000
	C84852153	84852-15-3	4-Nonylphenol, branched	CC(C)CCCCCCc1ccc(O)cc1			Active		-	-	+	Alkylphenols	In domain		1000000	14.9	13.1			Active		-	+	-	-	A_only_type	In domain		13.6	4.85	3.18		0.00127941	0.472165	0.0515723		0.00379866	0.167939
***	C1806264	1806-26-4	4-Octylphenol	CCCCCCCCc1ccc(O)cc1		0.001<RBA<0.1	Active		-	-	+	Alkylphenols	In domain	belongs to training set	NA	1000000	1000000		Not active	Active		-	+	-	-	A_only_type	In domain	belongs to training set	1000000	1000000	14.3				0.0114685
***	C92693	92-69-3	4-Phenylphenol	Oc1ccc(-c2ccccc2)cc1		0.001<RBA<0.1	Not Active		-	-	-		Out of Domain	belongs to training set	3.8	2.08	1000000		0.001<RBA<0.1%	Active		-	-	+	-	A_only Type	In domain	belongs to training set	1000000	12.4	11.9			0.184677	0.0137815	0.200789	0.0272115
	C104450	104-45-0	4-Propylanisole	CCCc1ccc(OC)cc1			Not Active		-	-	-		Out of Domain		1000000	1000000	1000000			Not Active		-	-	-	-		In domain		1000000	1000000	1000000
	C40649363	40649-36-3	4-Propylcyclohexanone	CCCC1CCC(=O)CC1			Not Active		-	-	-		In domain		1000000	1000000	1000000			Not Active		-	-	-	-		In domain		1000000	1000000	1000000
*	C645567	645-56-7	4-Propylphenol	CCCc1ccc(O)cc1			Active		-	-	+	Alkylphenols	In domain		1000000	1000000	1000000		0<RBA<0.001%	Active		-	-	-	+	Alkylphenols	In domain	belongs to training set	1000000	1000000	1000000
	C2396681	2396-68-1	4-tert-Butylbenzenethiol	CC(C)(C)c1ccc(S)cc1			Not Active		-	-	-		Out of Domain		1000000	1000000	1000000			Not Active		-	-	-	-		In domain		0.487	0.17	8.52		0.035729	13.4706	0.0192488						1
	C98522	98-52-2	4-tert-Butylcyclohexanol	CC(C)(C)C1CCC(O)CC1			Not Active		-	-	-		Out of Domain		1000000	1000000	1000000			Not Active		-	-	-	-	Alkyl cyclohexanols	Out of Domain		1000000	1000000	1000000
	C98533	98-53-3	4-tert-Butylcyclohexanone	CC(C)(C)C1CCC(=O)CC1			Not Active		-	-	-		Out of Domain		1000000	1000000	1000000			Not Active		-	-	-	-		Out of Domain		25.9	1000000	1000000		0.000671815
***	C98544	98-54-4	4-tert-Butylphenol	CC(C)(C)c1ccc(O)cc1		0.001<RBA<0.1	Active		-	-	+	Alkylphenols	In domain	belongs to training set	NA	1000000	1000000		0.001<RBA<0.1%	Active		-	-	+	-	A_only Type	In domain	belongs to training set	1000000	1000000	1000000
*	C87183	87-18-3	4-tert-Butylphenyl salicylate	CC(C)(C)c1ccc(OC(=O)c2ccccc2O)cc1			Not Active		-	-	-		Out of Domain		1000000	1000000	1000000		Not active	Not Active		-	-	-	-	AC,Two nucleophilic sites ,Alkyl hydroxy benzoates	Out of Domain	belongs to training set	1000000	1000000	1000000
	C98511	98-51-1	4-tert-Butyltoluene	Cc1ccc(C(C)(C)C)cc1			Not Active		-	-	-		Out of Domain		1000000	1000000	1000000			Not Active		-	-	-	-		Out of Domain		1000000	1000000	1000000
	C106456	106-45-6	4-Thiocresol	Cc1ccc(S)cc1			Not Active		-	-	-		Out of Domain		1000000	1000000	1000000			Not Active		-	-	-	-		In domain		1000000	1000000	1000000
	C70553	70-55-3	4-Toluenesulfonamide	Cc1ccc(S(N)(=O)=O)cc1			Not Active		-	-	-		Out of Domain		1000000	1000000	1000000			Not Active		-	-	-	-		Out of Domain		1000000	1000000	1000000
	C139888	139-88-8	4-Undecanol, 7-ethyl-2-methyl-, hydrogen sulfate, sodium salt	CCCCC(CC)CCC(CC(C)C)OS(=O)(=O)O{-}.[Na]{+}			Not Active		-	-	-	(Prescreen)	Out of Domain		1000000	1.38	20.6			Not Active		-	-	-	-	(Prescreen)	Out of Domain		1000000	1000000	1000000						0.0410145	0.106796
	C26172554	26172-55-4	5-Chloro-2-methyl-3(2H)-isothiazolone	CN1C(=O)C=C(Cl)S1			Not Active		-	-	-		Out of Domain		NA	1000000	1000000			Not Active		-	-	-	-		Out of Domain		1000000	1000000	1000000
	C16219753	16219-75-3	5-Ethylidene-2-norbornene	CC=C1CC2CC1C=C2			Not Active		-	-	-		Out of Domain		1000000	1000000	1000000			Not Active		-	-	-	-		Out of Domain		1000000	1000000	1000000
	C105624860	105624-86-0	5HPP-33	CC(C)c1cccc(C(C)C)c1N1C(=O)c2ccc(O)cc2C1=O			Not Active		-	-	-	RBA>10,0.1<RBA<10	Out of Domain		NA	1000000	1000000			Not Active		-	-	-	-	AC,Two nucleophilic sites	Out of Domain		1.06	0.969	0.812		0.0164151	2.36326	0.20197						1
	C110123	110-12-3	5-Methyl-2-hexanone	CC(C)CCC(C)=O			Not Active		-	-	-	(Prescreen)	In domain		1000000	1000000	1000000			Not Active		-	-	-	-	(Prescreen)	In domain		1000000	1000000	1000000
	C21145777	21145-77-7	6-Acetyl-1,1,2,4,4,7-hexamethyltetralin	CC1CC(C)(C)c2cc(C(C)=O)c(C)cc2C1(C)C			Not Active		-	-	-	Phytoestrogens- flavones, flavanones, isoflavones, chalconoids	Out of Domain		1000000	1000000	1000000			Not Active		-	-	-	-	Benzophenones	Out of Domain		1000000	1000000	1000000
	C56042	56-04-2	6-Methyl-2-thiouracil	CC1=CC(=O)NC(=S)N1			Not Active		-	-	-		Out of Domain		NA	1000000	1000000			Not Active		-	-	-	-		Out of Domain		1000000	1000000	1000000
	C91623	91-62-3	6-Methylquinoline	Cc1ccc2c(c1)cccn2			Not Active		-	-	-		Out of Domain		NA	1000000	1000000			Not Active		-	-	-	-		Out of Domain		1000000	1000000	1000000
	C51525	51-52-5	6-Propyl-2-thiouracil	CCCC1=CC(=O)NC(=S)N1			Not Active		-	-	-		Out of Domain		NA	1000000	1000000			Not Active		-	-	-	-		Out of Domain		22.5	11.1	1000000		0.000773333	0.206306
	C154427	154-42-7	6-Thioguanine	NC1NC(=S)C2=C(NC=N2)N=1			Not Active		-	-	-		Out of Domain		NA	1000000	1000000			Not Active		-	-	-	-		Out of Domain		1000000	1000000	1000000
	C57976	57-97-6	7,12-Dimethylbenz(a)anthracene	Cc1c2ccccc2c(C)c2ccc3ccccc3c12			Not Active		-	-	-		Out of Domain		1000000	1000000	1000000			Not Active		-	-	-	-		Out of Domain		1000000	1000000	1000000
	C107755	107-75-5	7-Hydroxy-3,7-dimethyloctanal	CC(CCCC(C)(C)O)CC=O			Not Active		-	-	-	(Prescreen)	Out of Domain		1000000	1000000	1000000			Not Active		-	-	-	-	(Prescreen)	Out of Domain		1000000	1000000	1000000
	C53219219	53219-21-9	7-Octen-2-ol, 2-methyl-6-methylene-, dihydro deriv.	CC(CCCC(C)(C)O)C=C			Not Active		-	-	-	(Prescreen)	Out of Domain		1000000	1000000	1000000			Not Active		-	-	-	-	(Prescreen)	Out of Domain		1000000	1000000	1000000
	C678397	678-39-7	8:2 FTOH (fluorotelomer alcohol)	OCCC(F)(F)C(F)(F)C(F)(F)C(F)(F)C(F)(F)C(F)(F)C(F)(F)C(F)(F)F			Not Active		-	-	-	(Prescreen)	Out of Domain		NA	1000000	1000000			Not Active		-	-	-	-	(Prescreen)	Out of Domain		1000000	1000000	1000000
	C148243	148-24-3	8-Hydroxyquinoline	Oc1cccc2cccnc12			Not Active		-	-	-		Out of Domain		NA	1000000	1000000			Not Active		-	-	-	-	Alkylphenols	Out of Domain		1000000	1000000	1000000
	C134316	134-31-6	8-Hydroxyquinoline sulfate	Oc1cccc2cccnc12_Oc1cccc2cccnc12_OS(O)(=O)=O			Not Active		-	-	-	(Prescreen)	Out of Domain		1000000	1000000	1000000			Not Active		-	-	-	-	Alkylphenols(Prescreen)	Out of Domain		1000000	26	1000000			0.0880769
	C141220	141-22-0	9-Octadecenoic acid, 12-hydroxy-, (9Z,12R)-	CCCCCCC{P-}(O)CC=CCCCCCCCC(O)=O			Not Active		-	-	-	(Prescreen)	Out of Domain		1000000	1000000	1000000			Not Active		-	-	-	-	(Prescreen)	Out of Domain		1000000	1000000	1000000
	C83329	83-32-9	Acenaphthene	C1Cc2cccc3cccc1c23			Not Active		-	-	-		Out of Domain		NA	1000000	1000000			Not Active		-	-	-	-		Out of Domain		1000000	1000000	1000000
	C208968	208-96-8	Acenaphthylene	C1=Cc2cccc3cccc1c23			Not Active		-	-	-		Out of Domain		NA	1000000	1000000			Not Active		-	-	-	-		Out of Domain		1000000	1000000	1000000
	C30560191	30560-19-1	Acephate	CC(=O)NP(=O)(OC)SC			Not Active		-	-	-	(Prescreen)	Out of Domain		NA	1000000	1000000			Not Active		-	-	-	-	(Prescreen)	Out of Domain		1000000	1000000	1000000
	C55589623	55589-62-3	Acesulfame potassium	CC1=CC(=O)N{-}(.K{+})S(=O)(=O)O1			Not Active		-	-	-	0.1<RBA<10	Out of Domain		1000000	1000000	1000000			Not Active		-	-	-	-	(Prescreen)	Out of Domain		1000000	1000000	1000000
	C60355	60-35-5	Acetamide	CC(N)=O			Not Active		-	-	-	(Prescreen)	Out of Domain		1000000	1000000	1000000			Not Active		-	-	-	-	(Prescreen)	Out of Domain		1000000	1000000	1000000
	C103902	103-90-2	Acetaminophen	CC(=O)Nc1ccc(O)cc1			Not Active		-	-	-		Out of Domain		NA	1000000	1000000			Not Active		-	-	-	-		Out of Domain		1000000	1000000	1000000
	C135410207	135410-20-7	Acetamiprid	CC(=NC#N)N(C)Cc1ccc(Cl)nc1			Not Active		-	-	-		Out of Domain		NA	1000000	1000000			Not Active		-	-	-	-		Out of Domain		1000000	1000000	1000000
	C108419336	108419-33-6	Acetic acid, C8-10-branched alkyl esters, C9-rich	CCC(CC)C(C)CCOC(C)=O			Not Active		-	-	-	(Prescreen)	In domain		1000000	1000000	1000000			Not Active		-	-	-	-	(Prescreen)	In domain		1000000	1000000	1000000
	C34256821	34256-82-1	Acetochlor	CCc1cccc(C)c1N(COCC)C(=O)CCl			Not Active		-	-	-		Out of Domain		1000000	1000000	1000000			Not Active		-	-	-	-		Out of Domain		1000000	1000000	1000000
*	C98862	98-86-2	Acetophenone	CC(=O)c1ccccc1			Not Active		-	-	-	Phytoestrogens- flavones, flavanones, isoflavones, chalconoids	Out of Domain		NA	1000000	1000000		Not active	Not Active		-	-	-	-	Benzophenones	In domain	belongs to training set	1000000	1000000	1000000
	C77907	77-90-7	Acetyl tributyl citrate	CCCCOC(=O)CC(CC(=O)OCCCC)(C(=O)OCCCC)OC(C)=O			Not Active		-	-	-	(Prescreen)	Out of Domain		1000000	1000000	1000000			Not Active		-	-	-	-	(Prescreen)	Out of Domain		1000000	1000000	1000000
	C77894	77-89-4	Acetyltriethyl citrate	CCOC(=O)CC(CC(=O)OCC)(C(=O)OCC)OC(C)=O			Not Active		-	-	-	(Prescreen)	Out of Domain		NA	1000000	1000000			Not Active		-	-	-	-	(Prescreen)	Out of Domain		1000000	1000000	1000000
	C68555862	68555-86-2	Acid orange 156	Cc1cc(N={t}Nc2ccc(OC)cc2)c(OC)cc1N={t}Nc1ccc(S(=O)(=O)O{-}.[Na]{+})cc1			Active		-	-	+	Two nucleophilic sites	Out of Domain		24.8	8.31	2.48			Not Active		-	-	-	-	(Prescreen)	Out of Domain		1000000	1000000	1000000					0.0307661	0.00681107	0.887097
	C633965	633-96-5	Acid Orange II	Oc1ccc2ccccc2c1N={t}Nc1ccc(S(=O)(=O)O{-}.[Na]{+})cc1			Can't predict	Undefined in ranges 0.001<RBA<0.1% and Not active	-	-	~	Two nucleophilic sites	Out of Domain		1000000	1000000	11.6			Not Active		-	-	-	-	(Prescreen)	In domain		1000000	1000000	1000000							0.189655
	C67786145	67786-14-5	Acid Red 337	Nc1ccc2cc(S(=O)(=O)O{-}.[Na]{+})cc(O)c2c1N={t}Nc1ccccc1C(F)(F)F			Not Active		-	-	-	0.1<RBA<10(Prescreen)	Out of Domain		1000000	1000000	2.16			Not Active		-	-	-	-				1000000	1000000	1000000							1.01852
	C6359826	6359-82-6	Acid yellow 11	CC1C(N=Nc2ccccc2)C(=O)N(c2ccc(S(=O)(=O)O{-}.[Na]{+})cc2)N=1			Can't predict	Undefined in ranges 0.001<RBA<0.1% and Not active	-	-	~	Two nucleophilic sites	Out of Domain		1000000	1000000	1000000			Not Active		-	-	-	-	(Prescreen)	Out of Domain		1000000	1000000	1000000
	C79061	79-06-1	Acrylamide	C=CC(N)=O			Not Active		-	-	-	(Prescreen)	Out of Domain		NA	1000000	1000000			Not Active		-	-	-	-	(Prescreen)	Out of Domain		1000000	1000000	1000000
	C107131	107-13-1	Acrylonitrile	C=CC#N			Not Active		-	-	-	(Prescreen)	Out of Domain		1000000	1000000	1000000			Not Active		-	-	-	-	(Prescreen)	Out of Domain		1000000	1000000	1000000
	C68515753	68515-75-3	Adipic acid heptylnonyl ester	CCCCCCCCCOC(=O)CCCCC(=O)OCCCCCCC			Not Active		-	-	-	(Prescreen)	In domain		1000000	1000000	1000000			Not Active		-	-	-	-	(Prescreen)	In domain		1000000	1000000	1000000
	C66456539	66456-53-9	Adipic acid, polypropyleneglycol, laurate	CCCCCCCCCCCC(=O)OCC(C)OC(=O)CCCCC(O)=O			Not Active		-	-	-	(Prescreen)	In domain		1000000	1000000	1000000			Not Active		-	-	-	-	(Prescreen)	In domain		1000000	1000000	1000000
	C15972608	15972-60-8	Alachlor	CCc1cccc(CC)c1N(COC)C(=O)CCl			Not Active		-	-	-		Out of Domain		1000000	1000000	1000000			Not Active		-	-	-	-		Out of Domain		1000000	1000000	1000000
	C116063	116-06-3	Aldicarb	CC(C)(C=NOC(=O)NC)SC			Not Active		-	-	-	(Prescreen)	Out of Domain		NA	1000000	1000000			Not Active		-	-	-	-	(Prescreen)	Out of Domain		1000000	1000000	1000000
	C1646759	1646-75-9	Aldicarb oxime	CC(C)(C=NO)SC			Not Active		-	-	-	(Prescreen)	Out of Domain		NA	1000000	1000000			Not Active		-	-	-	-	(Prescreen)	Out of Domain		1000000	1000000	1000000
	C1646873	1646-87-3	Aldicarb sulfoxide	CC(C)(C=NOC(=O)NC)S(C)=O			Not Active		-	-	-	(Prescreen)	Out of Domain		1000000	1000000	1000000			Not Active		-	-	-	-	(Prescreen)	Out of Domain		1000000	1000000	1000000
	C1646884	1646-88-4	Aldoxycarb	CC(C)(C={t}NOC(=O)NC)S(C)(=O)=O			Not Active		-	-	-	(Prescreen)	Out of Domain		1000000	1000000	1000000			Not Active		-	-	-	-	(Prescreen)	Out of Domain		1000000	1000000	1000000
^^	C25956176	25956-17-6	Allura Red C.I.16035	Cc1cc(N={t}Nc2c3ccc(S(=O)(=O)O{-}.[Na]{+})cc3ccc2O)c(OC)cc1S(=O)(=O)O{-}.[Na]{+}			Can't predict	Undefined in ranges 0.001<RBA<0.1% and Not active	-	-	~	Two nucleophilic sites	Out of Domain		NA	1000000	1000000			Not Active		-	-	-	-	(Prescreen)	In domain		1000000	1000000	1000000
	C107186	107-18-6	Allyl alcohol	C=CCO			Not Active		-	-	-	(Prescreen)	Out of Domain		1000000	1000000	1000000			Not Active		-	-	-	-	(Prescreen)	Out of Domain		1000000	1000000	1000000
	C127413	127-41-3	alpha-Ionone	CC1=CCCC(C)(C)C1C={t}CC(C)=O			Not Active		-	-	-		Out of Domain		1000000	1000000	1000000			Not Active		-	-	-	-		Out of Domain		1000000	1000000	1000000
*	C95943	95-94-3	1,2,4,5-Tetrachlorobenzene	Clc1cc(Cl)c(Cl)cc1Cl			Not Active		-	-	-		Out of Domain		NA	1000000	1000000		Not active	Not Active		-	-	-	-		In domain	belongs to training set	1000000	1000000	1000000
	C643798	643-79-8	1,2-Benzenedicarboxaldehyde	O=Cc1ccccc1C=O			Not Active		-	-	-		Out of Domain		1000000	1000000	1000000			Not Active		-	-	-	-		In domain		1000000	1000000	1000000
	C2634335	2634-33-5	1,2-Benzisothiazolin-3-one	O=C1c2ccccc2SN1			Not Active		-	-	-		Out of Domain		NA	1000000	1000000			Not Active		-	-	-	-		In domain		1000000	1000000	1000000
^^	C95545	95-54-5	1,2-Phenylenediamine	Nc1ccccc1N			Not Active		-	-	-		Out of Domain		NA	1000000	1000000			Not Active		-	-	-	-	Alkylamines	Out of Domain		1000000	1000000	1000000
^^	C108452	108-45-2	1,3-Benzenediamine	Nc1cccc(N)c1			Not Active		-	-	-		Out of Domain		NA	1000000	1000000			Not Active		-	-	-	-	Alkylamines	Out of Domain		1000000	1000000	1000000
	C99638	99-63-8	1,3-Benzenedicarbonyl dichloride	O=C(Cl)c1cccc(C(=O)Cl)c1			Not Active		-	-	-		Out of Domain		1000000	1000000	1000000			Not Active		-	-	-	-		Out of Domain		1000000	1000000	1000000
	C121915	121-91-5	1,3-Benzenedicarboxylic acid	OC(=O)c1cccc(C(O)=O)c1			Not Active		-	-	-		Out of Domain		NA	1000000	1000000			Not Active		-	-	-	-		Out of Domain		1000000	1000000	1000000
^^	C106503	106-50-3	1,4-Benzenediamine	Nc1ccc(N)cc1			Not Active		-	-	-		Out of Domain		22.7	1000000	1000000			Not Active		-	-	-	-	Alkylamines	Out of Domain		1000000	1000000	1000000					0.0336123
	C14233375	14233-37-5	1,4-Bis(N-isopropylamino)anthraquinone	CC(C)Nc1ccc(NC(C)C)c2c1C(=O)c1ccccc1C2=O			Not Active		-	-	-	0.1<RBA<10	Out of Domain		1000000	1000000	1000000			Not Active		-	-	-	-	Benzophenones	Out of Domain		1000000	1000000	1000000
	C128950	128-95-0	1,4-Diaminoanthraquinone	Nc1ccc(N)c2c1C(=O)c1ccccc1C2=O			Not Active		-	-	-	0.1<RBA<10	Out of Domain		1000000	1000000	1000000			Not Active		-	-	-	-	Benzophenones	Out of Domain		1000000	1000000	1000000
^^	C2243621	2243-62-1	1,5-Naphthalenediamine	Nc1cccc2c1cccc2N			Not Active		-	-	-		Out of Domain		NA	1000000	1000000			Not Active		-	-	-	-	Alkylamines	Out of Domain		1000000	1000000	1000000
*	C57910	57-91-0	17alpha-Estradiol	CC{P+}12CCC{P-}3C{P-}(CCc4cc(O)ccc34)C{P+}1CCC{P-}2O			Active		-	+	-	0.1<RBA<10	In domain		0.024	0.0057	0.242		RBA>10%	Active		+	-	-	-	AB	In domain	belongs to training set	0.000493	5.95e-05	0.0229		35.2941	38487.4	7.16157	31.7917	9.92982	9.09091		1	1	1	1
*	C50282	50-28-2	17beta-Estradiol	CC{P+}12CCC{P-}3C{P-}(CCc4cc(O)ccc34)C{P+}1CCC{P+}2O			Active		-	+	-	0.1<RBA<10	In domain		0.0167	0.00293	0.12		RBA>10%	Active		+	-	-	-	AB	In domain	belongs to training set	0.000174	0.0229	0.00164		100	100	100	45.6886	19.3174	18.3333		1	1	1	1
	C10161338	10161-33-8	17beta-Trenbolone	CC{P+}12C=CC3C{P-}(CCC4=CC(=O)CCC=34)C{P+}1CCC{P+}2O			Active		-	-	+	Two nucleophilic sites	In domain		0.00744	0.000201	0.0179			Active		-	-	+	-	Two nucleophilic sites	Out of Domain		2.98	0.148	2.91		0.00583893	15.473	0.0563574	102.554	281.592	122.905		1	1	1
*	C58184	58-18-4	17-Methyltestosterone	CC{P+}12CCC{P-}3C{P-}(CCC4=CC(=O)CCC{P+}34C)C{P+}1CCC{P-}2(C)O			Active		+	-	-	RBA>10	In domain		0.00614	0.00144	0.0802		Not active	Active		-	-	+	-	Two nucleophilic sites	Out of Domain	belongs to training set	1000000	5.3	1000000			0.432075		124.267	39.3056	27.4314		1		1
*^^	C5315797	5315-79-7	1-Hydroxypyrene	Oc1ccc2ccc3cccc4ccc1c2c34			Not Active		-	-	-		Out of Domain		8.23	1000000	1000000		Not active	Active		-	-	+	-	A_only Type	Out of Domain	belongs to training set	1000000	1000000	1000000					0.0927096
*^^	C90153	90-15-3	1-Naphthol	Oc1cccc2ccccc12			Not Active		-	-	-		Out of Domain		1000000	1000000	1000000		Not active	Active		-	-	-	+	Alkylphenols	Out of Domain	belongs to training set	1000000	1000000	1000000
	C120650	120-65-0	2-((Dimethylamino)methyl)phenol	CN(C)Cc1ccccc1O			Not Active		-	-	-		Out of Domain		1000000	1000000	1000000			Not Active		-	-	-	-		Out of Domain		1000000	1000000	1000000
	C2440224	2440-22-4	2-(2H-Benzotriazol-2-yl)-4-methylphenol	Cc1ccc(O)c(N2Nc3ccccc3N2)c1			Active		-	-	+	Alkylphenols	Out of Domain		1000000	1000000	1000000			Not Active		-	-	-	-		Out of Domain		1000000	1000000	7.45				0.0220134
***	C89725	89-72-5	2-(Butan-2-yl)phenol	CCC(C)c1ccccc1O		0.001<RBA<0.1	Active		-	-	+	Alkylphenols	In domain	belongs to training set	NA	1000000	1000000		Not active	Not Active		-	-	-	-		In domain	belongs to training set	1000000	1000000	1000000
	C2416946	2416-94-6	2,3,6-Trimethylphenol	Cc1ccc(C)c(C)c1O			Active		-	-	+	Alkylphenols	Out of Domain		NA	1000000	1000000			Not Active		-	-	-	-		Out of Domain		1000000	1000000	1000000
	C526750	526-75-0	2,3-Dimethylphenol	Cc1cccc(O)c1C			Active		-	-	+	Alkylphenols	Out of Domain		1000000	1000000	1000000			Not Active		-	-	-	-		Out of Domain		1000000	1000000	1000000
*	C95954	95-95-4	2,4,5-Trichlorophenol	Oc1cc(Cl)c(Cl)cc1Cl			Not Active		-	-	-		Out of Domain		1000000	1000000	1000000		Not active	Not Active		-	-	-	-		In domain	belongs to training set	1000000	1000000	1000000
**	C93765	93-76-5	2,4,5-Trichlorophenoxyacetic acid	OC(=O)COc1cc(Cl)c(Cl)cc1Cl		Not Active	Not Active		-	-	-		In domain	belongs to training set	1000000	1000000	1000000			Not Active		-	-	-	-		In domain		1000000	1000000	1000000
*	C88062	88-06-2	2,4,6-Trichlorophenol	Oc1c(Cl)cc(Cl)cc1Cl			Not Active		-	-	-		Out of Domain		NA	1000000	1000000		Not active	Not Active		-	-	-	-		In domain	belongs to training set	1000000	1000000	1000000
	C480637	480-63-7	2,4,6-Trimethylbenzoic acid	Cc1cc(C)cc(C)c1C(O)=O			Not Active		-	-	-		Out of Domain		1000000	1000000	1000000			Not Active		-	-	-	-		In domain		1000000	1000000	1000000
	C527606	527-60-6	2,4,6-Trimethylphenol	Cc1cc(C)cc(C)c1O			Active		-	-	+	Alkylphenols	Out of Domain		NA	1000000	1000000			Not Active		-	-	-	-		Out of Domain		1000000	1000000	1000000
	C90722	90-72-2	2,4,6-Tris(dimethylaminomethyl)phenol	CN(C)Cc1cc(CN(C)C)cc(CN(C)C)c1O			Not Active		-	-	-		Out of Domain		1000000	1000000	1000000			Not Active		-	-	-	-		Out of Domain		1000000	1000000	1000000
*	C732263	732-26-3	2,4,6-Tris(tert-butyl)phenol	CC(C)(C)c1cc(C(C)(C)C)cc(C(C)(C)C)c1O			Not Active		-	-	-	Alkylphenols	Out of Domain		NA	1000000	1000000		Not active	Not Active		-	-	-	-		In domain	belongs to training set	1000000	1000000	1000000
	C2772454	2772-45-4	2,4-Bis(1-methyl-1-phenylethyl)phenol	CC(C)(c1ccccc1)c1ccc(O)c(C(C)(C)c2ccccc2)c1			Not Active		-	-	-		Out of Domain		NA	1000000	1000000			Not Active		-	-	-	-		Out of Domain		1000000	1000000	1000000
*	C120956	120-95-6	2,4-Bis(2-methylbutan-2-yl)phenol	CCC(C)(C)c1ccc(O)c(C(C)(C)CC)c1			Not Active		-	-	-	Alkylphenols	Out of Domain		NA	1000000	1000000		Not active	Not Active		-	-	-	-		In domain	belongs to training set	1000000	1000000	1000000
	C1929733	1929-73-3	2,4-D-Butotyl	CCCCOCCOC(=O)COc1ccc(Cl)cc1Cl			Not Active		-	-	-		Out of Domain		1000000	1000000	1000000			Not Active		-	-	-	-		Out of Domain		1000000	1000000	1000000
	C533233	533-23-3	2,4-D-ethyl ester	CCOC(=O)COc1ccc(Cl)cc1Cl			Not Active		-	-	-		Out of Domain		1000000	1000000	1000000			Not Active		-	-	-	-		Out of Domain		1000000	1000000	1000000
**	C94757	94-75-7	2,4-Dichlorophenoxyacetic acid	OC(=O)COc1ccc(Cl)cc1Cl		Not Active	Not Active		-	-	-		In domain	belongs to training set	NA	1000000	1000000			Not Active		-	-	-	-		In domain		1000000	1000000	1000000
	C2934056	2934-05-6	2,4-Diisopropylphenol	CC(C)c1ccc(O)c(C(C)C)c1			Active		-	-	+	Alkylphenols	Out of Domain		1000000	1000000	1000000			Not Active		-	-	-	-		Out of Domain		1000000	1000000	1000000
*	C96764	96-76-4	2,4-Di-tert-butylphenol	CC(C)(C)c1ccc(O)c(C(C)(C)C)c1			Active		-	-	+	Alkylphenols	Out of Domain		NA	1000000	1000000		0.001<RBA<0.1%	Not Active		-	-	-	-		In domain	belongs to training set	1000000	1000000	1000000
	C105679	105-67-9	2,4-Xylenol	Cc1ccc(O)c(C)c1			Active		-	-	+	Alkylphenols	Out of Domain		NA	1000000	1000000			Not Active		-	-	-	-		Out of Domain		1000000	1000000	1000000
*	C583788	583-78-8	2,5-Dichlorophenol	Oc1cc(Cl)ccc1Cl			Not Active		-	-	-		Out of Domain		1000000	1000000	1000000		Not active	Not Active		-	-	-	-		In domain	belongs to training set	1000000	1000000	1000000
	C95874	95-87-4	2,5-Dimethylphenol	Cc1ccc(C)cc1O			Active		-	-	+	Alkylphenols	Out of Domain		NA	1000000	1000000			Not Active		-	-	-	-		Out of Domain		1000000	1000000	1000000
	C576261	576-26-1	2,6-Dimethylphenol	Cc1cccc(C)c1O			Active		-	-	+	Alkylphenols	Out of Domain		NA	1000000	1000000			Not Active		-	-	-	-		Out of Domain		1000000	1000000	1000000
*	C4130421	4130-42-1	2,6-Di-tert-butyl-4-ethylphenol	CCc1cc(C(C)(C)C)c(O)c(C(C)(C)C)c1			Active		-	-	+	Alkylphenols	Out of Domain		1000000	1000000	1000000		Not active	Not Active		-	-	-	-		In domain	belongs to training set	1000000	1000000	1000000
	C128392	128-39-2	2,6-Di-tert-butylphenol	CC(C)(C)c1cccc(C(C)(C)C)c1O			Active		-	-	+	Alkylphenols	Out of Domain		NA	1000000	1000000			Not Active		-	-	-	-		Out of Domain		1000000	1000000	1000000
	C117793	117-79-3	2-Aminoanthraquinone	Nc1ccc2c(c1)C(=O)c1ccccc1C2=O			Not Active		-	-	-	0.1<RBA<10	Out of Domain		20	1000000	1000000			Not Active		-	-	-	-	Benzophenones	Out of Domain		1000000	1000000	1000000					0.03815
^^	C90040	90-04-0	2-Anisidine	COc1ccccc1N			Not Active		-	-	-		Out of Domain		NA	1000000	1000000			Not Active		-	-	-	-	Alkylamines	Out of Domain		1000000	1000000	1000000
*^^	C2491385	2491-38-5	2-Bromo-4-hydroxyacetophenone	Oc1ccc(C(=O)CBr)cc1			Not Active		-	-	-	Phytoestrogens- flavones, flavanones, isoflavones, chalconoids	Out of Domain		1000000	1000000	1000000		Not active	Not Active		-	-	-	-	Benzophenones	In domain	belongs to training set	1000000	13.7	1000000			0.167153
^^	C92046	92-04-6	2-Chloro-4-phenylphenol	Oc1ccc(-c2ccccc2)c(Cl)c1			Not Active		-	-	-		Out of Domain		14.5	1.4	16.8			Active		-	-	+	-	A_only Type	Out of Domain		1000000	1000000	1000000					0.0526207	0.0404286	0.130952
*	C21245023	21245-02-3	2-Ethylhexyl 4-(dimethylamino)benzoate	CCCCC(CC)COC(=O)c1ccc(N(C)C)cc1			Not Active		-	-	-	Phthalates	Out of Domain		1000000	1000000	1000000		Not active	Not Active		-	-	-	-		In domain	belongs to training set	1000000	1000000	1000000
*^^	C5153253	5153-25-3	2-Ethylhexylparaben	CCCCC(CC)COC(=O)c1ccc(O)cc1			Not Active		-	-	-	Phthalates	In domain		1000000	12.1	3.83		0.001<RBA<0.1%	Active		-	-	+	-	Carbonyl type chemicals	In domain	belongs to training set	1.48	1.19	1000000		0.0117568	1.92437			0.00467769	0.574413
*	C90006	90-00-6	2-Ethylphenol	CCc1ccccc1O			Active		-	-	+	Alkylphenols	Out of Domain		1000000	1000000	1000000		Not active	Not Active		-	-	-	-		In domain	belongs to training set	1000000	1000000	1000000
^^	C118934	118-93-4	2-Hydroxyacetophenone	CC(=O)c1ccccc1O			Not Active		-	-	-	Phytoestrogens- flavones, flavanones, isoflavones, chalconoids	Out of Domain		1000000	1000000	1000000			Not Active		-	-	-	-	Benzophenones	Out of Domain		1000000	1000000	1000000
	C88697	88-69-7	2-Isopropylphenol	CC(C)c1ccccc1O			Active		-	-	+	Alkylphenols	Out of Domain		1000000	1000000	1000000			Not Active		-	-	-	-		Out of Domain		1000000	1000000	1000000
^^	C97529	97-52-9	2-Methoxy-4-nitroaniline	COc1cc(N(=O)=O)ccc1N			Not Active		-	-	-		Out of Domain		1000000	1000000	1000000			Not Active		-	-	-	-	Alkylamines	Out of Domain		1000000	1000000	1000000
^^	C99592	99-59-2	2-Methoxy-5-nitroaniline	COc1ccc(N(=O)=O)cc1N			Not Active		-	-	-		Out of Domain		NA	1000000	1000000			Not Active		-	-	-	-	Alkylamines	Out of Domain		1000000	1000000	1000000
^^	C95534	95-53-4	2-Methylaniline	Cc1ccccc1N			Not Active		-	-	-		Out of Domain		NA	1000000	1000000			Not Active		-	-	-	-		Out of Domain		1000000	1000000	1000000
***^^	C135193	135-19-3	2-Naphthalenol	Oc1ccc2ccccc2c1		Not Active	Not Active		-	-	-		In domain	belongs to training set	1000000	1000000	1000000		0.001<RBA<0.1%	Active		-	-	-	+	Alkylphenols	In domain	belongs to training set	21.7	3.86	1000000		0.000801843	0.593264
^^	C91598	91-59-8	2-Naphthylamine	Nc1ccc2ccccc2c1			Not Active		-	-	-		Out of Domain		NA	1000000	1000000			Not Active		-	-	-	-	Alkylamines	Out of Domain		1000000	1000000	1000000
^^	C88744	88-74-4	2-Nitroaniline	Nc1ccccc1N(=O)=O			Not Active		-	-	-		Out of Domain		1000000	1000000	1000000			Not Active		-	-	-	-	Alkylamines	Out of Domain		1000000	1000000	1000000
	C94473	94-47-3	2-Phenylethyl benzoate	O=C(c1ccccc1)OCCc1ccccc1			Active		-	-	+	Phthalates	In domain		1000000	1000000	1000000			Not Active		-	-	-	-		In domain		1000000	1000000	1000000
*	C90437	90-43-7	2-Phenylphenol	Oc1ccccc1-c1ccccc1			Not Active		-	-	-		Out of Domain		1000000	1000000	1000000		Not active	Not Active		-	-	-	-		Out of Domain	belongs to training set	1000000	1000000	1000000
	C96708	96-70-8	2-tert-Butyl-4-ethylphenol	CCc1ccc(O)c(C(C)(C)C)c1			Active		-	-	+	Alkylphenols	Out of Domain		NA	1000000	1000000			Not Active		-	-	-	-		Out of Domain		1000000	1000000	1000000
	C2409554	2409-55-4	2-tert-Butyl-4-methylphenol	Cc1ccc(O)c(C(C)(C)C)c1			Active		-	-	+	Alkylphenols	Out of Domain		1000000	1000000	1000000			Not Active		-	-	-	-		In domain		1000000	1000000	1000000
	C88608	88-60-8	2-tert-Butyl-5-methylphenol	Cc1ccc(C(C)(C)C)c(O)c1			Active		-	-	+	Alkylphenols	Out of Domain		NA	1000000	1000000			Not Active		-	-	-	-		Out of Domain		1000000	1000000	1000000
*	C88186	88-18-6	2-tert-Butylphenol	CC(C)(C)c1ccccc1O			Active		-	-	+	Alkylphenols	Out of Domain		NA	1000000	1000000		Not active	Not Active		-	-	-	-		In domain	belongs to training set	1000000	1000000	1000000
^^	C119937	119-93-7	3,3'-Dimethylbenzidine	Cc1cc(-c2ccc(N)c(C)c2)ccc1N			Not Active		-	-	-		Out of Domain		16	1000000	1000000			Not Active		-	-	-	-		Out of Domain		1000000	1000000	1000000					0.0476875
^^	C95761	95-76-1	3,4-Dichloroaniline	Nc1ccc(Cl)c(Cl)c1			Not Active		-	-	-		Out of Domain		1000000	1000000	1000000			Not Active		-	-	-	-	Alkylamines	Out of Domain		1000000	1000000	1000000
^^	C95749	95-74-9	3-Chloro-4-methylaniline	Cc1ccc(N)cc1Cl			Not Active		-	-	-		Out of Domain		1000000	1000000	1000000			Not Active		-	-	-	-	Alkylamines	Out of Domain		1000000	1000000	1000000
^^	C99070	99-07-0	3-Dimethylaminophenol	CN(C)c1cccc(O)c1			Not Active		-	-	-		Out of Domain		1000000	1000000	1000000			Not Active		-	-	-	-	Alkylphenols	Out of Domain		1000000	1000000	1000000
	C13826352	13826-35-2	3-Phenoxybenzenemethanol	OCc1cccc(Oc2ccccc2)c1			Not Active		-	-	-		Out of Domain		1000000	1000000	1000000			Not Active		-	-	-	-		Out of Domain		1000000	1000000	1000000
^^	C88302	88-30-2	3-Trifluoromethyl-4-nitrophenol	Oc1ccc(N(=O)=O)c(C(F)(F)F)c1			Not Active		-	-	-		Out of Domain		1000000	1000000	1000000			Not Active		-	-	-	-		Out of Domain		1000000	12.9	1000000			0.177519
	C94826	94-82-6	4-(2,4-Dichlorophenoxy)butyric acid	OC(=O)CCCOc1ccc(Cl)cc1Cl			Not Active		-	-	-		In domain		NA	1000000	1000000			Not Active		-	-	-	-		In domain		1000000	1000000	1000000
	C94815	94-81-5	4-(2-Methyl-4-chlorophenoxy)butyric acid	Cc1cc(Cl)ccc1OCCCC(O)=O			Not Active		-	-	-		Out of Domain		1000000	1000000	1000000			Not Active		-	-	-	-		Out of Domain		1000000	1000000	1000000
	C80079	80-07-9	4,4'-Dichlorodiphenyl sulfone	O=S(=O)(c1ccc(Cl)cc1)c1ccc(Cl)cc1			Not Active		-	-	-		Out of Domain		1000000	1000000	1000000			Not Active		-	-	-	-		Out of Domain		1000000	1000000	1000000
	C103344	103-34-4	4,4'-Dithiodimorpholine	C1CN(SSN2CCOCC2)CCO1			Not Active		-	-	-		Out of Domain		1000000	1000000	1000000			Not Active		-	-	-	-		Out of Domain		1000000	1000000	1000000
*^^	C101779	101-77-9	4,4'-Methylenedianiline	Nc1ccc(Cc2ccc(N)cc2)cc1			Not Active		-	-	-		Out of Domain		NA	1000000	1000000		Not active	Not Active		-	-	-	-	Alkylamines	In domain	belongs to training set	1000000	1000000	1000000
^^	C101804	101-80-4	4,4'-Oxydianiline	Nc1ccc(Oc2ccc(N)cc2)cc1			Not Active		-	-	-		Out of Domain		1000000	1000000	1000000			Not Active		-	-	-	-	Alkylamines	In domain		1000000	1000000	1000000
^^	C41481667	41481-66-7	4,4'-Sulfonylbis[2-(prop-2-en-1-yl)phenol]	C=CCc1cc(S(=O)(=O)c2ccc(O)c(CC=C)c2)ccc1O			Active		-	-	+	Two nucleophilic sites	Out of Domain		1000000	7.27	4.58			Active		-	+	-	-	AC	Out of Domain		18.4	8.99	14.9		0.000945652	0.254727	0.0110067		0.00778542	0.480349
	C64359815	64359-81-5	4,5-Dichloro-2-octyl-3(2H)-isothiazolone	CCCCCCCCN1C(=O)C(Cl)=C(Cl)S1			Not Active		-	-	-		Out of Domain		1000000	1000000	1000000			Not Active		-	-	-	-		Out of Domain		14.7	0.325	22		0.00118367	7.04615	0.00745455
^^	C60093	60-09-3	4-Aminoazobenzene	Nc1ccc(N={t}Nc2ccccc2)cc1			Not Active		-	-	-		Out of Domain		NA	1000000	1000000			Active		-	-	-	+	Alkylamines	Out of Domain		1000000	1000000	1000000
^^	C150130	150-13-0	4-Aminobenzoic acid	Nc1ccc(C(O)=O)cc1			Not Active		-	-	-		Out of Domain		NA	1000000	1000000			Not Active		-	-	-	-	Alkylamines	Out of Domain		1000000	1000000	1000000
	C54626	54-62-6	4-Aminofolic acid	Nc1c2c(ncc(CNc3ccc(C(=O)NC{P-}(CCC(O)=O)C(O)=O)cc3)n2)nc(N)n1			Not Active		-	-	-		Out of Domain		NA	1000000	1000000			Not Active		-	-	-	-		Out of Domain		1000000	1000000	1000000
	C63058	63-05-8	4-Androstene-3,17-dione	CC{P+}12CCC{P-}3C{P-}(CCC4=CC(=O)CCC{P+}34C)C{P+}1CCC2=O			Active		-	-	+	Two nucleophilic sites	In domain		0.181	0.0967	4.37			Not Active		-	-	-	-		In domain		1000000	1000000	1000000					4.21547	0.585315	0.503432		1
*^^	C104132	104-13-2	4-Butylaniline	CCCCc1ccc(N)cc1			Not Active		-	-	-		Out of Domain		1000000	1000000	1000000		0<RBA<0.001%	Active		-	-	-	+	Alkylamines	In domain	belongs to training set	1000000	1000000	1000000
*^^	C4344552	4344-55-2	4-Butyloxyaniline	CCCCOc1ccc(N)cc1			Not Active		-	-	-		Out of Domain		1000000	1000000	1000000		0<RBA<0.001%	Active		-	-	-	+	Alkylamines	In domain	belongs to training set	1000000	1000000	1000000
^^	C95830	95-83-0	4-Chloro-1,2-diaminobenzene	Nc1ccc(Cl)cc1N			Not Active		-	-	-		Out of Domain		1000000	1000000	1000000			Not Active		-	-	-	-	Alkylamines	Out of Domain		1000000	1000000	1000000
***	C1570645	1570-64-5	4-Chloro-2-methylphenol	Cc1cc(Cl)ccc1O		0.001<RBA<0.1	Active		-	-	+	Alkylphenols	In domain	belongs to training set	1000000	1000000	1000000		Not active	Not Active		-	-	-	-		In domain	belongs to training set	1000000	1000000	1000000
*^^	C88040	88-04-0	4-Chloro-3,5-dimethylphenol	Cc1cc(O)cc(C)c1Cl			Active		-	-	+	Alkylphenols	Out of Domain		1000000	1000000	1000000		Not active	Active		-	-	+	-	A_only Type	Out of Domain	belongs to training set	1000000	1000000	1000000
^^	C106478	106-47-8	4-Chloroaniline	Nc1ccc(Cl)cc1			Not Active		-	-	-		Out of Domain		NA	1000000	1000000			Not Active		-	-	-	-	Alkylamines	Out of Domain		1000000	1000000	1000000
*	C5216251	5216-25-1	4-Chlorobenzotrichloride	Clc1ccc(C(Cl)(Cl)Cl)cc1			Not Active		-	-	-		Out of Domain		NA	1000000	1000000		Not active	Not Active		-	-	-	-		In domain	belongs to training set	1000000	1000000	1000000
^^	C106489	106-48-9	4-Chlorophenol	Oc1ccc(Cl)cc1			Not Active		-	-	-		Out of Domain		1000000	1000000	1000000			Not Active		-	-	-	-	Alkylphenols	Out of Domain		0.703	0.128	3.92		0.0247511	17.8906	0.0418367						1
^^	C156434	156-43-4	4-Ethoxyaniline	CCOc1ccc(N)cc1			Not Active		-	-	-		Out of Domain		1000000	1000000	1000000			Not Active		-	-	-	-	Alkylamines	In domain		1000000	1000000	1000000
*^^	C33228454	33228-45-4	4-Hexylaniline	CCCCCCc1ccc(N)cc1			Not Active		-	-	-		Out of Domain		1000000	1000000	1000000		Not active	Not Active		-	-	-	-	Alkylamines	In domain	belongs to training set	1000000	1000000	1000000
*^^	C39905572	39905-57-2	4-Hexyloxyaniline	CCCCCCOc1ccc(N)cc1			Not Active		-	-	-		Out of Domain		1000000	1000000	1000000		0<RBA<0.001%	Active		-	-	-	+	Alkylamines	In domain	belongs to training set	1000000	1000000	1000000
*^^	C99934	99-93-4	4-Hydroxyacetophenone	CC(=O)c1ccc(O)cc1			Not Active		-	-	-	Phytoestrogens- flavones, flavanones, isoflavones, chalconoids	Out of Domain		1000000	1000000	1000000		Not active	Not Active		-	-	-	-	Benzophenones	In domain	belongs to training set	1000000	1000000	1000000
*^^	C99967	99-96-7	4-Hydroxybenzoic acid	Oc1ccc(C(O)=O)cc1			Not Active		-	-	-	0.1<RBA<10	Out of Domain		1000000	1000000	1000000		Not active	Not Active		-	-	-	-		In domain	belongs to training set	1000000	1000000	1000000
***	C68392358	68392-35-8	4-Hydroxytamoxifen	CCC(=C(c1ccc(O)cc1)c1ccc(OCCN(C)C)cc1)c1ccccc1		0.001<RBA<0.1	Active		-	-	+	Two nucleophilic sites	In domain	belongs to training set	1000000	1.1	3.56		RBA>10%	Active		+	-	-	-	AC	In domain	belongs to training set	0.00186	0.0025	0.0723		9.35484	916	2.26833		0.0514545	0.617978			1		1
*^^	C106490	106-49-0	4-Methylaniline	Cc1ccc(N)cc1			Not Active		-	-	-		Out of Domain		NA	1000000	1000000		0<RBA<0.001%	Not Active		-	-	-	-	Alkylamines	Out of Domain	belongs to training set	1000000	1000000	1000000
^^	C100016	100-01-6	4-Nitroaniline	Nc1ccc(N(=O)=O)cc1			Not Active		-	-	-		Out of Domain		1000000	1000000	1000000			Not Active		-	-	-	-	Alkylamines	Out of Domain		1000000	1000000	1000000
	C62237	62-23-7	4-Nitrobenzoic acid	OC(=O)c1ccc(N(=O)=O)cc1			Not Active		-	-	-		Out of Domain		NA	1000000	1000000			Not Active		-	-	-	-		Out of Domain		1000000	1000000	1000000
^^	C100027	100-02-7	4-Nitrophenol	Oc1ccc(N(=O)=O)cc1			Not Active		-	-	-		Out of Domain		NA	1000000	1000000			Not Active		-	-	-	-		Out of Domain		1000000	1000000	1000000
*^^	C33228443	33228-44-3	4-Pentylaniline	CCCCCc1ccc(N)cc1			Not Active		-	-	-		Out of Domain		1000000	1000000	1000000		Not active	Active		-	-	-	+	Alkylamines	In domain	belongs to training set	1000000	1000000	1000000
*^^	C2696846	2696-84-6	4-Propylaniline	CCCc1ccc(N)cc1			Not Active		-	-	-		Out of Domain		1000000	1000000	1000000		0<RBA<0.001%	Active		-	-	-	+	Alkylamines	In domain	belongs to training set	1000000	1000000	1000000
*^^	C769926	769-92-6	4-tert-Butylaniline	CC(C)(C)c1ccc(N)cc1			Not Active		-	-	-		Out of Domain		1000000	1000000	1000000		0<RBA<0.001%	Active		-	-	-	+	Alkylamines	In domain	belongs to training set	1000000	1000000	1000000
	C487069	487-06-9	5,7-Dimethoxy-2H-chromen-2-one	COc1cc(OC)cc2c1C=CC(=O)O2			Not Active		-	-	-		Out of Domain		1000000	1000000	1000000			Not Active		-	-	-	-		Out of Domain		1000000	1000000	1000000
*	C521186	521-18-6	5alpha-Dihydrotestosterone	CC{P+}12CCC{P-}3C{P-}(CCC{P-}4CC(=O)CCC{P+}34C)C{P+}1CCC{P+}2O			Active		+	-	-	RBA>10	In domain		0.00763	0.000566	0.022		0.001<RBA<0.1%	Active		-	-	+	-	Two nucleophilic sites	In domain	belongs to training set	1000000	0.205	1000000			11.1707		100	100	100		1		1
^^	C2835952	2835-95-2	5-Amino-2-methylphenol	Cc1ccc(N)cc1O			Not Active		-	-	-	Alkylphenols	Out of Domain		NA	1000000	1000000			Not Active		-	-	-	-	Alkylamines	Out of Domain		1000000	1000000	1000000
^^	C484173	484-17-3	9-Phenanthrol	Oc1cc2ccccc2c2ccccc12			Not Active		-	-	-		Out of Domain		10.6	15.6	4.3			Active		-	-	+	-	A_only Type	Out of Domain		1000000	1000000	1000000					0.0719811	0.00362821	0.511628
	C135158542	135158-54-2	Acibenzolar-S-methyl	CSC(=O)c1cccc2c1SN=N2			Not Active		-	-	-		Out of Domain		0.707	1000000	1000000			Not Active		-	-	-	-		Out of Domain		1000000	1000000	1000000					1.07921
	C309002	309-00-2	Aldrin	ClC1=C(Cl)C{P+}2(Cl)C{P+}3C{P+}4CC(C=C4)C{P+}3C1(Cl)C{P+}2(Cl)Cl			Not Active		-	-	-		In domain		NA	1000000	1000000			Not Active		-	-	-	-		Out of Domain		1000000	1000000	1000000
	C19780111	19780-11-1	(2-Dodecenyl)succinic anhydride	CCCCCCCCCC={t}CCC1CC(=O)OC1=O			Not Active		-	-	-	0.1<RBA<10	Out of Domain		1000000	1000000	1000000			Not Active		-	-	-	-		Out of Domain		1000000	1000000	1000000
	C116256	116-25-6	1-(Hydroxymethyl)-5,5-dimethylhydantoin	CC1(C)C(=O)NC(=O)N1CO			Not Active		-	-	-	RBA>10,0.1<RBA<10	Out of Domain		NA	1000000	1000000			Not Active		-	-	-	-		In domain		1000000	1000000	1000000
	C85405	85-40-5	1,2,3,6-Tetrahydrophthalimide	O=C1C2CC=CCC2C(=O)N1			Not Active		-	-	-	0.1<RBA<10	Out of Domain		1000000	1000000	1000000			Not Active		-	-	-	-		Out of Domain		1000000	1000000	1000000
	C87616	87-61-6	1,2,3-Trichlorobenzene	Clc1cccc(Cl)c1Cl			Not Active		-	-	-		Out of Domain		NA	1000000	1000000			Not Active		-	-	-	-		Out of Domain		1000000	1000000	1000000
*	C120821	120-82-1	1,2,4-Trichlorobenzene	Clc1ccc(Cl)cc1Cl			Not Active		-	-	-		Out of Domain		NA	1000000	1000000		Not active	Not Active		-	-	-	-		In domain	belongs to training set	1000000	1000000	1000000
*	C328847	328-84-7	1,2-Dichloro-4-(trifluoromethyl)benzene	FC(F)(F)c1ccc(Cl)c(Cl)c1			Not Active		-	-	-		Out of Domain		1000000	1000000	1000000		Not active	Not Active		-	-	-	-		In domain	belongs to training set	1000000	1000000	1000000
*	C95501	95-50-1	1,2-Dichlorobenzene	Clc1ccccc1Cl			Not Active		-	-	-		Out of Domain		NA	1000000	1000000		Not active	Not Active		-	-	-	-		In domain	belongs to training set	1000000	1000000	1000000
	C104665	104-66-5	1,2-Diphenoxyethane	C(COc1ccccc1)Oc1ccccc1			Not Active		-	-	-		Out of Domain		1000000	1000000	1000000			Not Active		-	-	-	-		Out of Domain		1000000	1000000	1000000
	C77485	77-48-5	1,3-Dibromo-5,5-dimethylhydantoin	CC1(C)C(=O)N(Br)C(=O)N1Br			Not Active		-	-	-	0.1<RBA<10	Out of Domain		NA	1000000	1000000			Not Active		-	-	-	-		In domain		1000000	1000000	1000000
	C118525	118-52-5	1,3-Dichloro-5,5-dimethylhydantoin	CC1(C)C(=O)N(Cl)C(=O)N1Cl			Not Active		-	-	-	0.1<RBA<10	Out of Domain		NA	1000000	1000000			Not Active		-	-	-	-		In domain		1000000	1000000	1000000
*	C541731	541-73-1	1,3-Dichlorobenzene	Clc1cccc(Cl)c1			Not Active		-	-	-		Out of Domain		NA	1000000	1000000		Not active	Not Active		-	-	-	-		In domain	belongs to training set	1000000	1000000	1000000
	C1120714	1120-71-4	1,3-Propane sultone	O=S1(=O)CCCO1			Not Active		-	-	-		Out of Domain		NA	1000000	1000000			Not Active		-	-	-	-		Out of Domain		1000000	1000000	1000000
*	C106467	106-46-7	1,4-Dichlorobenzene	Clc1ccc(Cl)cc1			Not Active		-	-	-		Out of Domain		NA	1000000	1000000		Not active	Not Active		-	-	-	-		In domain	belongs to training set	1000000	1000000	1000000
	C105215	105-21-5	1,4-Heptanolide	CCCC1CCC(=O)O1			Not Active		-	-	-		Out of Domain		1000000	1000000	1000000			Not Active		-	-	-	-		In domain		1000000	1000000	1000000
	C68962	68-96-2	17alpha-Hydroxyprogesterone	CC(=O)C{P-}1(O)CCC{P-}2C{P+}3CCC4=CC(=O)CCC{P-}4(C)C{P-}3CCC{P+}12C			Active		-	+	-	0.1<RBA<10	In domain		0.387	0.118	1000000			Active		-	-	+	-	Two nucleophilic sites	Out of Domain		1000000	1000000	1000000					1.97158	0.479661
^^	C118478	118-47-8	1H-Pyrazole-3-carboxylic acid, 4,5-dihydro-5-oxo-1-(4-sulfophenyl)-	OC(=O)C1CC(=O)N(c2ccc(S(O)(=O)=O)cc2)N=1			Can't predict	Undefined in ranges 0.001<RBA<0.1% and Not active	-	-	~	Two nucleophilic sites	Out of Domain		1000000	1000000	1000000			Not Active		-	-	-	-		Out of Domain		1000000	1000000	1000000
	C770354	770-35-4	1-Phenoxy-2-propanol	CC(O)COc1ccccc1			Not Active		-	-	-		Out of Domain		1000000	1000000	1000000			Not Active		-	-	-	-		Out of Domain		1000000	1000000	1000000
	C941695	941-69-5	1-Phenyl-1H-pyrrole-2,5-dione	O=C1C=CC(=O)N1c1ccccc1			Not Active		-	-	-	0.1<RBA<10	Out of Domain		1000000	1000000	1000000			Not Active		-	-	-	-		Out of Domain		1000000	1000000	1000000
	C7011838	7011-83-8	2(3H)-Furanone, 5-hexyldihydro-5-methyl-	CCCCCCC1(C)CCC(=O)O1			Not Active		-	-	-		Out of Domain		1000000	1000000	1000000			Not Active		-	-	-	-		Out of Domain		1000000	1000000	1000000
	C68169039	68169-03-9	2-(Dihydrocyclopentadienyloxy)ethyl methacrylate	CC(=C)C(=O)OCCOC1CC2CC1C1C=CCC21			Not Active		-	-	-		Out of Domain		1000000	1000000	1000000			Not Active		-	-	-	-		Out of Domain		1000000	1000000	1000000
*	C79958	79-95-8	2,2',6,6'-Tetrachlorobisphenol A	CC(C)(c1cc(Cl)c(O)c(Cl)c1)c1cc(Cl)c(O)c(Cl)c1			Active		-	-	+	Two nucleophilic sites	Out of Domain		1000000	1000000	1.83		Not active	Active		+	-	-	-	AC	Out of Domain	belongs to training set	1000000	1.42	0.738			1.61268	0.222222			1.20219
	C71526073	71526-07-3	2,2-Dichloro-1-(1-oxa-4-azaspiro[4.5]dec-4-yl)ethanone	O=C(C(Cl)Cl)N1CCOC11CCCCC1			Not Active		-	-	-		Out of Domain		1000000	1000000	1000000			Not Active		-	-	-	-		In domain		1000000	1000000	1000000
^^	C2687254	2687-25-4	2,3-Diaminotoluene	Cc1cccc(N)c1N			Not Active		-	-	-		Out of Domain		1000000	1000000	1000000			Not Active		-	-	-	-		Out of Domain		1000000	1000000	1000000
*^^	C118796	118-79-6	2,4,6-Tribromophenol	Oc1c(Br)cc(Br)cc1Br			Not Active		-	-	-		Out of Domain		1000000	1000000	1000000		Not active	Not Active		-	-	-	-		In domain	belongs to training set	1000000	1000000	1000000
	C108770	108-77-0	2,4,6-Trichloro-s-triazine	Clc1nc(Cl)nc(Cl)n1			Not Active		-	-	-		Out of Domain		1000000	1000000	1000000			Not Active		-	-	-	-		Out of Domain		1000000	1000000	1000000
	C101371	101-37-1	2,4,6-Tris(allyloxy)-1,3,5-triazine	C=CCOc1nc(OCC=C)nc(OCC=C)n1			Not Active		-	-	-		Out of Domain		1000000	1000000	1000000			Not Active		-	-	-	-		Out of Domain		1000000	1000000	1000000
^^	C95807	95-80-7	2,4-Diaminotoluene	Cc1ccc(N)cc1N			Not Active		-	-	-		Out of Domain		NA	1000000	1000000			Not Active		-	-	-	-		Out of Domain		1000000	1000000	1000000
*	C120832	120-83-2	2,4-Dichlorophenol	Oc1ccc(Cl)cc1Cl			Not Active		-	-	-		Out of Domain		NA	1000000	1000000		Not active	Not Active		-	-	-	-		In domain	belongs to training set	1000000	1000000	1000000
^^	C51285	51-28-5	2,4-Dinitrophenol	Oc1ccc(N(=O)=O)cc1N(=O)=O			Not Active		-	-	-		Out of Domain		NA	1000000	1000000			Not Active		-	-	-	-		Out of Domain		1000000	1000000	1000000
^^	C579668	579-66-8	2,6-Diethylaniline	CCc1cccc(CC)c1N			Not Active		-	-	-		Out of Domain		NA	1000000	1000000			Not Active		-	-	-	-		Out of Domain		1000000	1000000	1000000
^^	C87627	87-62-7	2,6-Dimethylaniline	Cc1cccc(C)c1N			Not Active		-	-	-		Out of Domain		NA	1000000	1000000			Not Active		-	-	-	-		Out of Domain		1000000	1000000	1000000
^^	C97563	97-56-3	2-Amino-5-azotoluene	Cc1ccccc1N={t}Nc1ccc(N)c(C)c1			Not Active		-	-	-		Out of Domain		NA	1000000	1000000			Not Active		-	-	-	-		In domain		1000000	1000000	1000000
***	C95578	95-57-8	2-Chlorophenol	Oc1ccccc1Cl		Not Active	Not Active		-	-	-		In domain	belongs to training set	NA	1000000	1000000		Not active	Not Active		-	-	-	-		In domain	belongs to training set	1000000	1000000	1000000
	C4940118	4940-11-8	2-Ethyl-3-hydroxy-4H-pyran-4-one	CCC1=C(O)C(=O)C=CO1			Not Active		-	-	-	RBA>10,0.1<RBA<10	Out of Domain		1000000	1000000	1000000			Not Active		-	-	-	-	Two nucleophilic sites	Out of Domain		1000000	1000000	1000000
^^	C24549062	24549-06-2	2-Ethyl-6-methylaniline	CCc1cccc(C)c1N			Not Active		-	-	-		Out of Domain		1000000	1000000	1000000			Not Active		-	-	-	-		Out of Domain		1000000	1000000	1000000
	C1241947	1241-94-7	2-Ethylhexyl diphenyl phosphate	CCCCC(CC)COP(=O)(Oc1ccccc1)Oc1ccccc1			Not Active		-	-	-		Out of Domain		1000000	1000000	1000000			Not Active		-	-	-	-		Out of Domain		1000000	1000000	1000000
^^	C83834597	83834-59-7	2-Ethylhexyl trans-4-methoxycinnamate	CCCCC(CC)COC(=O)C={t}Cc1ccc(OC)cc1			Not Active		-	-	-		Out of Domain		1000000	1000000	1000000			Not Active		-	-	-	-		Out of Domain		1000000	1000000	1000000
^^	C120718	120-71-8	2-Methoxy-5-methylaniline	Cc1ccc(OC)c(N)c1			Not Active		-	-	-		Out of Domain		NA	1000000	1000000			Not Active		-	-	-	-		Out of Domain		1000000	1000000	1000000
^^	C534521	534-52-1	2-Methyl-4,6-dinitrophenol	Cc1cc(N(=O)=O)cc(N(=O)=O)c1O			Not Active		-	-	-	Alkylphenols	Out of Domain		NA	1000000	1000000			Not Active		-	-	-	-		Out of Domain		1000000	1000000	1000000
	C94746	94-74-6	2-Methyl-4-chlorophenoxyacetic acid	Cc1cc(Cl)ccc1OCC(O)=O			Not Active		-	-	-		Out of Domain		NA	1000000	1000000			Not Active		-	-	-	-		Out of Domain		1000000	1000000	1000000
^^	C99558	99-55-8	2-Methyl-5-nitroaniline	Cc1ccc(N(=O)=O)cc1N			Not Active		-	-	-		Out of Domain		1000000	1000000	1000000			Not Active		-	-	-	-		Out of Domain		1000000	1000000	1000000
^^	C88755	88-75-5	2-Nitrophenol	Oc1ccccc1N(=O)=O			Not Active		-	-	-		Out of Domain		1000000	1000000	1000000			Not Active		-	-	-	-		Out of Domain		1000000	1000000	6.08				0.0269737
	C122996	122-99-6	2-Phenoxyethanol	OCCOc1ccccc1			Not Active		-	-	-		Out of Domain		NA	1000000	1000000			Not Active		-	-	-	-		Out of Domain		1000000	1000000	1000000
	C88415	88-41-5	2-tert-Butylcyclohexyl acetate	CC(=O)OC1CCCCC1C(C)(C)C			Not Active		-	-	-		Out of Domain		1000000	1000000	1000000			Not Active		-	-	-	-		Out of Domain		1000000	1000000	1000000
^^	C496720	496-72-0	3,4-Diaminotoluene	Cc1ccc(N)c(N)c1			Not Active		-	-	-		Out of Domain		NA	1000000	1000000			Not Active		-	-	-	-		Out of Domain		1000000	1000000	1000000
	C99547	99-54-7	3,4-Dichloronitrobenzene	O=N(=O)c1ccc(Cl)c(Cl)c1			Not Active		-	-	-		Out of Domain		NA	1000000	1000000			Not Active		-	-	-	-		Out of Domain		1000000	1000000	1000000
^^	C2386870	2386-87-0	3,4-Epoxycyclohexylmethyl 3,4-epoxycyclohexanecarboxylate	O=C(C1CCC2C(C1)O2)OCC1CCC2C(C1)O2			Not Active		-	-	-		Out of Domain		1000000	1000000	1000000			Not Active		-	-	-	-		Out of Domain		1000000	1000000	1000000
	C826620	826-62-0	3a,4,7,7a-Tetrahydro-4,7-methanoisobenzofuran-1,3-dione	O=C1C2C3CC(C=C3)C2C(=O)O1			Not Active		-	-	-	0.1<RBA<10	Out of Domain		NA	1000000	1000000			Not Active		-	-	-	-		Out of Domain		1000000	1000000	1000000
	C126067	126-06-7	3-Bromo-1-chloro-5,5-dimethylhydantoin	CC1(C)C(=O)N(Br)C(=O)N1Cl			Not Active		-	-	-	0.1<RBA<10	Out of Domain		1000000	1000000	1000000			Not Active		-	-	-	-		Out of Domain		1000000	1000000	0.132				1.24242
^^	C108441	108-44-1	3-Methylaniline	Cc1cccc(N)c1			Not Active		-	-	-		Out of Domain		NA	1000000	1000000			Not Active		-	-	-	-		Out of Domain		1000000	1000000	1000000
	C3739386	3739-38-6	3-Phenoxybenzoic acid	OC(=O)c1cccc(Oc2ccccc2)c1			Not Active		-	-	-		Out of Domain		NA	1000000	1000000			Not Active		-	-	-	-		Out of Domain		1000000	1000000	1000000
^^	C13680358	13680-35-8	4,4'-Methylenebis(2,6-diethylaniline)	CCc1cc(Cc2cc(CC)c(N)c(CC)c2)cc(CC)c1N			Not Active		-	-	-		Out of Domain		1000000	1000000	1000000			Not Active		-	-	-	-		In domain		1000000	0.0583	1000000			39.2796
^^	C838880	838-88-0	4,4'-Methylenebis(2-methylaniline)	Cc1cc(Cc2ccc(N)c(C)c2)ccc1N			Not Active		-	-	-		Out of Domain		1000000	14.9	1000000			Not Active		-	-	-	-		Out of Domain		1000000	1000000	1000000						0.00379866
	C1192525	1192-52-5	4,5-Dichloro-3H-1,2-dithiol-3-one	O=C1C(Cl)=C(Cl)SS1			Not Active		-	-	-		Out of Domain		1000000	1000000	1000000			Not Active		-	-	-	-		In domain		1000000	1000000	1000000
	C96480	96-48-0	4-Butyrolactone	O=C1CCCO1			Not Active		-	-	-		Out of Domain		NA	1000000	1000000			Not Active		-	-	-	-		In domain		1000000	1000000	1000000
	C122883	122-88-3	4-Chlorophenoxyacetic acid	OC(=O)COc1ccc(Cl)cc1			Not Active		-	-	-		Out of Domain		1000000	1000000	1000000			Not Active		-	-	-	-		In domain		1000000	1000000	1000000
	C106876	106-87-6	4-Vinyl-1-cyclohexene dioxide	C1CC(C2CO2)CC2C1O2			Not Active		-	-	-		Out of Domain		NA	1000000	1000000			Not Active		-	-	-	-		Out of Domain		1000000	1000000	1000000
	C77714	77-71-4	5,5-Dimethylhydantoin	CC1(C)C(=O)NC(=O)N1			Not Active		-	-	-	0.1<RBA<10	Out of Domain		NA	1000000	1000000			Not Active		-	-	-	-		Out of Domain		1000000	1000000	1000000
	C57410	57-41-0	5,5-Diphenylhydantoin	O=C1C(c2ccccc2)(c2ccccc2)NC(=O)N1			Not Active		-	-	-	0.1<RBA<10	Out of Domain		NA	1000000	1000000			Not Active		-	-	-	-		Out of Domain		1000000	1000000	1000000
	C4638486	4638-48-6	5-Chlorosalicylanilide	Oc1ccc(Cl)cc1C(=O)Nc1ccccc1			Not Active		-	-	-		Out of Domain		1000000	1000000	1000000			Not Active		-	-	-	-		In domain		1000000	1000000	1000000
	C7747355	7747-35-5	5-Ethyl-1-aza-3,7-dioxabicyclo[3.3.0]octane	CCC12COCN1COC2			Not Active		-	-	-		Out of Domain		NA	1000000	1000000			Not Active		-	-	-	-		In domain		1000000	1000000	1000000
	C5394365	5394-36-5	5-Ethyl-5-methylhydantoin	CCC1(C)C(=O)NC(=O)N1			Not Active		-	-	-	0.1<RBA<10	Out of Domain		1000000	1000000	1000000			Not Active		-	-	-	-		Out of Domain		1000000	1000000	1000000
	C51218	51-21-8	5-Fluorouracil	O=C1C(F)=CNC(=O)N1			Not Active		-	-	-	0.1<RBA<10	Out of Domain		NA	1000000	1000000			Not Active		-	-	-	-		Out of Domain		1000000	1000000	1000000
	C104676	104-67-6	5-Heptyldihydro-2(3H)-furanone	CCCCCCCC1CCC(=O)O1			Not Active		-	-	-		Out of Domain		NA	1000000	1000000			Not Active		-	-	-	-		In domain		1000000	1000000	1000000
*^^	C6088513	6088-51-3	6-Hydroxy-2-naphthyl disulfide	Oc1ccc2cc(SSc3ccc4cc(O)ccc4c3)ccc2c1			Active		-	-	+	Two nucleophilic sites	Out of Domain		1000000	1000000	1000000		0.001<RBA<0.1%	Active		+	-	-	-	AC,AD	In domain	belongs to training set	1000000	3.28	1000000			0.698171
	C87014	87-01-4	7-(Dimethylamino)-4-methylcoumarin	CC1=CC(=O)Oc2cc(N(C)C)ccc12			Not Active		-	-	-		Out of Domain		5.79	7.88	1000000			Not Active		-	-	-	-		Out of Domain		1000000	1000000	1000000					0.131779	0.00718274
^^	C71751412	71751-41-2	Abamectin	CCC{P+}(C)C{P+}1C{P-}(C)C=CC{P-}2(CC{P+}3CC{P-}(CC=C(C)C{P-}(OC{P-}4CC{P+}(OC)C{P-}(OC{P-}5CC{P+}(OC)C{P-}(O)C{P+}(C)O5)C{P+}(C)O4)C{P-}(C)C=CC=C4COC{P+}5C{P+}(O)C(C)=CC{P-}(C(=O)O3)C{P+}45O)O2)O1			Can't predict	Undefined in ranges 0.001<RBA<0.1% and Not active	-	-	~	Two nucleophilic sites	Out of Domain		9.02	1000000	1000000			Active		-	-	+	-	Two nucleophilic sites	Out of Domain		1000000	1000000	1000000					0.0845898
	C50594666	50594-66-6	Acifluorfen	OC(=O)c1cc(Oc2ccc(C(F)(F)F)cc2Cl)ccc1N(=O)=O			Not Active		-	-	-		Out of Domain		NA	1000000	1000000			Not Active		-	-	-	-		Out of Domain		1000000	1000000	1000000
^^	C97596	97-59-6	Allantoin	NC(=O)NC1C(=O)NC(=O)N1			Not Active		-	-	-	0.1<RBA<10	Out of Domain		1000000	1000000	1000000			Not Active		-	-	-	-		Out of Domain		1000000	1000000	1000000
	C584792	584-79-2	Allethrin	CC(C)=CC1C(C(=O)OC2CC(=O)C(CC=C)=C2C)C1(C)C			Not Active		-	-	-	0.1<RBA<10	Out of Domain		1000000	1000000	1000000			Not Active		-	-	-	-		Out of Domain		1000000	1000000	1000000
^^	C10016203	10016-20-3	alpha-Cyclodextrin	OCC{P+}1C{P+}2C{P+}(O)C{P-}(O)C{P+}(O1)OC{P+}1C{P-}(CO)OC{P-}(C{P+}(O)C{P-}1O)OC{P+}1C{P-}(CO)OC{P-}(C{P+}(O)C{P-}1O)OC{P+}1C{P-}(CO)OC{P-}(C{P+}(O)C{P-}1O)OC{P+}1C{P-}(CO)OC{P-}(C{P+}(O)C{P-}1O)OC{P+}1C{P-}(CO)OC{P-}(C{P+}(O)C{P-}1O)O2			Can't predict	Undefined in ranges 0.001<RBA<0.1% and Not active	-	-	~	Two nucleophilic sites	Out of Domain		NA	4.88	1000000			Not Active		-	-	-	-	Two nucleophilic sites	Out of Domain		0.79	0.363	7.74		0.0220253	6.30854	0.0211886		0.0115984				1
^^	C123115	123-11-5	4-Methoxybenzaldehyde	COc1ccc(C=O)cc1			Not Active		-	-	-		Out of Domain		1000000	1000000	1000000			Not Active		-	-	-	-		Out of Domain		1000000	1000000	1000000
	C80568	80-56-8	alpha-Pinene	CC1=CCC2CC1C2(C)C			Not Active		-	-	-		Out of Domain		1000000	1000000	1000000			Not Active		-	-	-	-		In domain		1000000	1000000	1000000
	C99865	99-86-5	alpha-Terpinene	CC(C)C1CCC(C)=CC=1			Not Active		-	-	-		Out of Domain		1000000	1000000	1000000			Not Active		-	-	-	-		Out of Domain		1000000	1000000	1000000
	C80262	80-26-2	alpha-Terpinyl acetate	CC1CCC(C(C)(C)OC(C)=O)CC=1			Not Active		-	-	-		Out of Domain		1000000	1000000	1000000			Not Active		-	-	-	-		Out of Domain		1000000	1000000	1000000
	C834128	834-12-8	Ametryn	CCNc1nc(NC(C)C)nc(SC)n1			Not Active		-	-	-		Out of Domain		NA	1000000	1000000			Not Active		-	-	-	-		In domain		1000000	1000000	1000000
	C19774824	19774-82-4	Amiodarone hydrochloride	CCCCC1=C(C(=O)c2cc(I)c(OCCN(CC)CC)c(I)c2)c2ccccc2O1_Cl			Not Active		-	-	-				20.7	1000000	5.73			Not Active		-	-	-	-				1000000	1000000	8.49				0.0193168	0.0368599		0.383944
	C33089611	33089-61-1	Amitraz	Cc1ccc(N={t}CN(C)C={t}Nc2ccc(C)cc2C)c(C)c1			Not Active		-	-	-		Out of Domain		NA	1000000	1000000			Not Active		-	-	-	-		In domain		1000000	1000000	1000000
	C61825	61-82-5	Amitrole	NC1NC=NN=1			Not Active		-	-	-		Out of Domain		1000000	1000000	1000000			Not Active		-	-	-	-		Out of Domain		1000000	1000000	1000000
	C1111780	1111-78-0	Ammonium carbamate	N{+}.O{-}C(N)=O			Not Active		-	-	-	(Prescreen)	Out of Domain		1000000	1000000	1000000			Not Active		-	-	-	-	(Prescreen)	Out of Domain		1000000	1000000	1000000
	C3825261	3825-26-1	Ammonium perfluorooctanoate	N{+}.O{-}C(=O)C(F)(F)C(F)(F)C(F)(F)C(F)(F)C(F)(F)C(F)(F)C(F)(F)F			Not Active		-	-	-	(Prescreen)	Out of Domain		NA	1000000	15.2			Not Active		-	-	-	-	(Prescreen)	Out of Domain		1000000	1000000	1000000							0.144737
	C7773060	7773-06-0	Ammonium sulfamate	N{+}.O{-}S(N)(=O)=O			Not Active		-	-	-	(Prescreen)	NO DOMAIN		1000000	1000000	1000000			Not Active		-	-	-	-	(Prescreen)	NO DOMAIN		1000000	1000000	1000000
	C26447109	26447-10-9	Ammonium xylene sulfonate	Cc1cccc(S(=O)(=O)O{-}.N{+})c1C			Not Active		-	-	-	(Prescreen)	Out of Domain		1000000	1000000	1000000			Not Active		-	-	-	-	(Prescreen)	Out of Domain		1000000	1000000	1000000
	C120511731	120511-73-1	Anastrozole	CC(C)(C#N)c1cc(CN2C=NC=N2)cc(C(C)(C)C#N)c1			Not Active		-	-	-		Out of Domain		1000000	1000000	1000000			Not Active		-	-	-	-		Out of Domain		1000000	1000000	5.19				0.0315992
^^	C142041	142-04-1	Aniline hydrochloride	Cl_Nc1ccccc1			Not Active		-	-	-		Out of Domain		1000000	1000000	1000000			Not Active		-	-	-	-	(Prescreen)	In domain		1000000	1000000	1000000
	C120127	120-12-7	Anthracene	c1cccc2cc3ccccc3cc12			Not Active		-	-	-		Out of Domain		NA	1000000	1000000			Not Active		-	-	-	-		Out of Domain		1000000	1000000	1000000
	C1143380	1143-38-0	Anthralin	Oc1cccc2Cc3cccc(O)c3C(=O)c12			Not Active		-	-	-	RBA>10,0.1<RBA<10	Out of Domain		NA	1000000	1000000			Not Active		-	-	-	-	AC,AD,Two nucleophilic sites ,Benzophenones	Out of Domain		1000000	1000000	1000000
*	C520365	520-36-5	Apigenin	Oc1ccc(C2=CC(=O)c3c(cc(O)cc3O)O2)cc1			Active		-	-	+	Two nucleophilic sites,Phytoestrogens- flavones, flavanones, isoflavones, chalconoids	Out of Domain		12.4	1000000	1000000		0.001<RBA<0.1%	Active		-	-	+	-	Two nucleophilic sites ,Carbonyl type chemicals	In domain	belongs to training set	1000000	0.272	1000000			8.41912		0.0615323
^^	C41372207	41372-20-7	Apomorphine hydrochloride hydrate	Cl_Cl_CN1CCc2cccc3c2C{P-}1Cc1ccc(O)c(O)c-31_CN1CCc2cccc3c2C{P-}1Cc1ccc(O)c(O)c-31_O			Not Active		-	-	-	(Prescreen)	Out of Domain		1000000	1000000	1000000			Not Active		-	-	-	-	(Prescreen)	Out of Domain		1000000	0.00335	0.1			683.582	1.64
	C147819	147-81-9	Arabinose	OCC{P-}(O)C{P-}(O)C{P+}(O)C=O			Not Active		-	-	-	(Prescreen)	Out of Domain		1000000	1000000	1000000			Not Active		-	-	-	-	(Prescreen)	Out of Domain		0.0229	1000000	1000000		0.759825
	C22839470	22839-47-0	Aspartame	COC(=O)C{P+}(Cc1ccccc1)NC(=O)C{P-}(N)CC(O)=O			Not Active		-	-	-		Out of Domain		1000000	1000000	1000000			Not Active		-	-	-	-		Out of Domain		1000000	1000000	1000000
	C134523038	134523-03-8	Atorvastatin calcium	CC(C)C1=C(C(=O)Nc2ccccc2)C(c2ccccc2)=C(c2ccc(F)cc2)N1CCC{P-}(O)CC{P-}(O)CC(=O)O{-}.[Ca]{2+}.O{-}C(=O)CC{P+}(O)CC{P+}(O)CCN1C(C(C)C)=C(C(=O)Nc2ccccc2)C(c2ccccc2)=C1c1ccc(F)cc1			Not Active		-	-	-		Out of Domain		1000000	1000000	1000000			Not Active		-	-	-	-	(Prescreen)	Out of Domain		1000000	1000000	1000000
***	C1912249	1912-24-9	Atrazine	CCNc1nc(NC(C)C)nc(Cl)n1		Not Active	Not Active		-	-	-		In domain	belongs to training set	1000000	1000000	1000000		Not active	Not Active		-	-	-	-		In domain	belongs to training set	1000000	1000000	1000000
	C2465272	2465-27-2	Auramine hydrochloride	Cl_CN(C)c1ccc(C(=N)c2ccc(N(C)C)cc2)cc1			Not Active		-	-	-	(Prescreen)	Out of Domain		1000000	1000000	1000000			Not Active		-	-	-	-	(Prescreen)	Out of Domain		1000000	1000000	1000000
	CN/A	N/A	AVE3247	O=C(c1ccc2c(c1)N=C(C(=O)NC1CCN(C3CC3)CC1)N2CC1C=C(C2=CC=C(Cl)S2)ON=1)O{-}.[Na]{+}			Not Active		-	-	-	(Prescreen)	Out of Domain		NA	1000000	1000000			Not Active		-	-	-	-	(Prescreen)	Out of Domain		1000000	1000000	1000000
	C478263988	478263-98-8	AVE3295	CCC{P-}(c1ccccc1)NC(=O)c1cc(F)ccc1N{-}(.[Na]{+})S(=O)(=O)c1cccc2cccnc12			Not Active		-	-	-	(Prescreen)	Out of Domain		NA	1000000	1000000			Not Active		-	-	-	-	(Prescreen)	Out of Domain		1000000	1000000	1000000
	CN/A	N/A	AVE6324	CCOC(=O)OC{P+}(C)OC(=O)c1ccc2c(c1)C=C(C(=O)NC1CCN(C(C)C)CC1)N2CC1C=C(C2=CC=C(Cl)S2)ON=1_Cl			Not Active		-	-	-				19	1000000	1000000			Not Active		-	-	-	-	(Prescreen)	Out of Domain		1000000	1000000	1000000					0.0401579
	CN/A	N/A	AVE8488	Cl_CN1CCN(CC2=CC(c3ccc4c(c3)OC(O)=N4)=CO2)C{P-}(c2ccc(F)cc2)C1_O			Not Active		-	-	-	(Prescreen)	Out of Domain		NA	1000000	1000000			Not Active		-	-	-	-	(Prescreen)	Out of Domain		1000000	1000000	1000000
	CN/A	N/A	AVE8923	CCCOC1=C(Br)C(C)=C(C(=O)N2CCC(c3cc(CN)ccc3F)CC2)S1_Cl			Not Active		-	-	-	(Prescreen)	Out of Domain		NA	1000000	13.8			Not Active		-	-	-	-	(Prescreen)	Out of Domain		1000000	1000000	1000000							0.15942
	C446866	446-86-6	Azathioprine	CN1C=NC(N(=O)=O)=C1Sc1c2c(NC=N2)ncn1			Not Active		-	-	-		Out of Domain		NA	1000000	1000000			Not Active		-	-	-	-		Out of Domain		1000000	1000000	1000000
	C103333	103-33-3	Azobenzene	c1ccccc1N=Nc1ccccc1			Not Active		-	-	-		Out of Domain		NA	1000000	1000000			Not Active		-	-	-	-		In domain		1000000	1000000	1000000
	C123773	123-77-3	Azodicarbonamide	NC(=O)N={t}NC(N)=O			Not Active		-	-	-	(Prescreen)	Out of Domain		1000000	1000000	1000000			Not Active		-	-	-	-	(Prescreen)	Out of Domain		1000000	1000000	1000000
	C2457014	2457-01-4	Barium bis(2-ethylhexanoate)	CCCCC(CC)C(=O)O{-}.[Ba]{2+}.O{-}C(=O)C(CC)CCCC			Not Active		-	-	-	(Prescreen)	Out of Domain		1000000	1000000	1000000			Not Active		-	-	-	-	(Prescreen)	Out of Domain		1000000	1000000	1000000
	C2390605	2390-60-5	Basic Blue 7	CCNc1ccc(C(=C2C=CC(={t}N{+}(.Cl{-})(CC)CC)C={t}C2)c2ccc(N(CC)CC)cc2)c2ccccc12			Not Active		-	-	-	(Prescreen)	Out of Domain		3.52	18.2	0.832			Not Active		-	-	-	-	(Prescreen)	Out of Domain		1000000	9.67	1000000			0.236815		0.216761	0.00310989	2.64423
	C1861401	1861-40-1	Benfluralin	CCCCN(CC)c1c(N(=O)=O)cc(C(F)(F)F)cc1N(=O)=O			Not Active		-	-	-		Out of Domain		NA	1000000	1000000			Not Active		-	-	-	-		Out of Domain		1000000	1000000	1000000
	C17804352	17804-35-2	Benomyl	CCCCNC(=O)N1c2ccccc2N=C1NC(=O)OC			Not Active		-	-	-		Out of Domain		NA	1000000	1000000			Not Active		-	-	-	-		Out of Domain		1000000	1000000	1000000
	C741582	741-58-2	Bensulide	CC(C)OP(=S)(OC(C)C)SCCNS(=O)(=O)c1ccccc1			Not Active		-	-	-		Out of Domain		NA	1.76	1000000			Not Active		-	-	-	-		Out of Domain		1000000	1000000	1000000						0.0321591
*	C56553	56-55-3	Benz(a)anthracene	c1cccc2ccc3cc4ccccc4cc3c12			Not Active		-	-	-		Out of Domain		1000000	1000000	1000000		0.001<RBA<0.1%	Not Active		-	-	-	-		Out of Domain	belongs to training set	1000000	1000000	1000000
	C98873	98-87-3	Benzal chloride	ClC(Cl)c1ccccc1			Not Active		-	-	-		Out of Domain		NA	1000000	1000000			Not Active		-	-	-	-		Out of Domain		1000000	1000000	1000000
	C8001545	8001-54-5	Benzalkonium chloride	CCCCCCCCCCCCN{+}(C)(C)(.Cl{-})Cc1ccccc1			Not Active		-	-	-	(Prescreen)	Out of Domain		1000000	1000000	1000000			Not Active		-	-	-	-	(Prescreen)	In domain		1000000	28.6	9.98			0.0800699	0.0164329
	C60128	60-12-8	Benzeneethanol	OCCc1ccccc1			Not Active		-	-	-		In domain		1000000	1000000	1000000			Not Active		-	-	-	-		In domain		1000000	1000000	1000000
	C93925	93-92-5	Benzenemethanol, alpha-methyl-, acetate	CC(c1ccccc1)OC(C)=O			Not Active		-	-	-	Phytoestrogens- flavones, flavanones, isoflavones, chalconoids	Out of Domain		1000000	1000000	1000000			Not Active		-	-	-	-		Out of Domain		1000000	1000000	1000000
	C827214	827-21-4	Benzenesulfonic acid, 2,4-dimethyl-, sodium salt	Cc1ccc(S(=O)(=O)O{-}.[Na]{+})c(C)c1			Not Active		-	-	-	(Prescreen)	Out of Domain		1000000	1000000	1000000			Not Active		-	-	-	-	(Prescreen)	Out of Domain		1000000	1000000	1000000
	C6359906	6359-90-6	Benzenesulfonic acid, 4-chloro-3-[4,5-dihydro-3-methyl-5-oxo-4-(phenylazo)-1H-pyrazol-1-yl]-, sodium salt	CC1C(N={t}Nc2ccccc2)C(=O)N(c2cc(S(=O)(=O)O{-}.[Na]{+})ccc2Cl)N=1			Can't predict	Undefined in ranges 0.001<RBA<0.1% and Not active	-	-	~	Two nucleophilic sites	Out of Domain		1000000	1000000	1000000			Not Active		-	-	-	-	(Prescreen)	Out of Domain		1000000	1000000	1000000
	C108985	108-98-5	Benzenethiol	Sc1ccccc1			Not Active		-	-	-		Out of Domain		1000000	1000000	1000000			Not Active		-	-	-	-		Out of Domain		1000000	1000000	1000000
	C205992	205-99-2	Benzo(b)fluoranthene	c1cccc2cc3c4ccccc4c4cccc(c12)c34			Not Active		-	-	-		Out of Domain		1000000	1000000	1000000			Not Active		-	-	-	-		Out of Domain		1000000	1000000	1000000
	C271896	271-89-6	Benzofuran	C1=Cc2ccccc2O1			Not Active		-	-	-		Out of Domain		NA	1000000	1000000			Not Active		-	-	-	-		Out of Domain		1000000	1000000	1000000
	C119539	119-53-9	Benzoin	OC(c1ccccc1)C(=O)c1ccccc1			Not Active		-	-	-	Phytoestrogens- flavones, flavanones, isoflavones, chalconoids	Out of Domain		1000000	1000000	1000000			Not Active		-	-	-	-	Benzophenones	Out of Domain		1000000	1000000	1000000
***	C119619	119-61-9	Benzophenone	O=C(c1ccccc1)c1ccccc1		0.001<RBA<0.1	Active		-	-	+	Phytoestrogens- flavones, flavanones, isoflavones, chalconoids	In domain	belongs to training set	NA	1000000	1000000		Not active	Not Active		-	-	-	-	Benzophenones	In domain	belongs to training set	1000000	1000000	1000000
	C95169	95-16-9	Benzothiazole	c1cccc2c1N=CS2			Not Active		-	-	-		Out of Domain		1000000	1000000	1000000			Not Active		-	-	-	-		Out of Domain		1000000	1000000	1000000
	C98077	98-07-7	Benzotrichloride	ClC(Cl)(Cl)c1ccccc1			Not Active		-	-	-		Out of Domain		NA	1000000	1000000			Not Active		-	-	-	-		Out of Domain		1000000	1000000	1000000
	C140114	140-11-4	Benzyl acetate	CC(=O)OCc1ccccc1			Not Active		-	-	-		In domain		1000000	1000000	1000000			Not Active		-	-	-	-		In domain		1000000	1000000	1000000
	C100516	100-51-6	Benzyl alcohol	OCc1ccccc1			Not Active		-	-	-		Out of Domain		NA	1000000	1000000			Not Active		-	-	-	-		Out of Domain		1000000	1000000	1000000
	C5437456	5437-45-6	Benzyl bromoacetate	O=C(CBr)OCc1ccccc1			Not Active		-	-	-		Out of Domain		1000000	1000000	1000000			Not Active		-	-	-	-		Out of Domain		1000000	1000000	1000000
	C103413	103-41-3	Benzyl cinnamate	O=C(C=Cc1ccccc1)OCc1ccccc1			Not Active		-	-	-		Out of Domain		1000000	1000000	1000000			Not Active		-	-	-	-		Out of Domain		1000000	1000000	1000000
	C118581	118-58-1	Benzyl salicylate	Oc1ccccc1C(=O)OCc1ccccc1			Active		-	-	+	Phthalates	In domain		1000000	1000000	1000000			Active		-	-	-	+	Alkyl hydroxy benzoates	In domain		1000000	1000000	1000000
	C58394642	58394-64-2	Benzyloctyl adipate	CCCCC(CC)COC(=O)CCCCC(=O)OCc1ccccc1			Not Active		-	-	-		In domain		1000000	1000000	1000000			Not Active		-	-	-	-		In domain		1000000	1000000	1000000
*	C94188	94-18-8	Benzylparaben	Oc1ccc(C(=O)OCc2ccccc2)cc1			Active		-	-	+	Phthalates	In domain		1000000	4.45	1000000		0.001<RBA<0.1%	Active		-	-	+	-	Carbonyl type chemicals	In domain	belongs to training set	1.22	0.209	1.25		0.0142623	10.9569	0.1312		0.0127191				1
	C90357065	90357-06-5	Bicalutamide	CC{P+}(O)(CS(=O)(=O)c1ccc(F)cc1)C(=O)Nc1ccc(C#N)c(C(F)(F)F)c1			Active		-	+	-	Hydroxy flutamides	Out of Domain		0.783	0.137	1000000			Not Active		-	-	-	-		Out of Domain		1000000	6.01	0.0184			0.381032	8.91304	0.974457	0.413139
	C82657043	82657-04-3	Bifenthrin	Cc1c(COC(=O)C2C(C=C(Cl)C(F)(F)F)C2(C)C)cccc1-c1ccccc1			Not Active		-	-	-		Out of Domain		NA	1000000	1000000			Not Active		-	-	-	-		Out of Domain		1000000	1000000	1000000
*	C92524	92-52-4	Biphenyl	c1ccccc1-c1ccccc1			Not Active		-	-	-		Out of Domain		NA	1000000	1000000		Not active	Not Active		-	-	-	-		In domain	belongs to training set	1000000	1000000	1000000
	C111444	111-44-4	Bis(2-chloroethyl) ether	ClCCOCCCl			Not Active		-	-	-	(Prescreen)	Out of Domain		NA	1000000	1000000			Not Active		-	-	-	-	(Prescreen)	Out of Domain		1000000	1000000	1000000
	C122623	122-62-3	Bis(2-ethylhexyl) decanedioate	CCCCC(CC)COC(=O)CCCCCCCCC(=O)OCC(CC)CCCC			Not Active		-	-	-	(Prescreen)	Out of Domain		NA	1000000	1000000			Not Active		-	-	-	-	(Prescreen)	In domain		1000000	1000000	1000000
	C142165	142-16-5	Bis(2-ethylhexyl) maleate	CCCCC(CC)COC(=O)C=CC(=O)OCC(CC)CCCC			Not Active		-	-	-	(Prescreen)	Out of Domain		1000000	1000000	1000000			Not Active		-	-	-	-	(Prescreen)	Out of Domain		1000000	1000000	1000000
	C103242	103-24-2	Bis(2-ethylhexyl) nonanedioate	CCCCC(CC)COC(=O)CCCCCCCC(=O)OCC(CC)CCCC			Not Active		-	-	-	(Prescreen)	In domain		NA	1000000	1000000			Not Active		-	-	-	-	(Prescreen)	In domain		1000000	1000000	1000000
	C298077	298-07-7	Bis(2-ethylhexyl) phosphate	CCCCC(CC)COP(O)(=O)OCC(CC)CCCC			Not Active		-	-	-	(Prescreen)	Out of Domain		1000000	1000000	1000000			Not Active		-	-	-	-	(Prescreen)	Out of Domain		1000000	1000000	1000000
	C26040517	26040-51-7	Bis(2-ethylhexyl) tetrabromophthalate	CCCCC(CC)COC(=O)c1c(Br)c(Br)c(Br)c(Br)c1C(=O)OCC(CC)CCCC			Not Active		-	-	-	Phthalates	Out of Domain		1000000	1000000	1000000			Not Active		-	-	-	-	Phthalates	Out of Domain		1000000	1000000	1000000
	C111966	111-96-6	Bis(2-methoxyethyl) ether	COCCOCCOC			Not Active		-	-	-	(Prescreen)	Out of Domain		NA	1000000	1000000			Not Active		-	-	-	-	(Prescreen)	In domain		1000000	1000000	1000000
	C2467029	2467-02-9	Bisphenol F	Oc1ccccc1Cc1ccccc1O			Not Active		-	-	-	0.1<RBA<10	Out of Domain		22.2	5.65	1000000			Not Active		-	-	-	-	AC,AD,Two nucleophilic sites	Out of Domain		1000000	1000000	1000000					0.0343694	0.0100177
	C125401925	125401-92-5	Bispyribac-sodium	COc1cc(OC)nc(Oc2cccc(Oc3nc(OC)cc(OC)n3)c2C(=O)O{-}.[Na]{+})n1			Not Active		-	-	-				1000000	1000000	1000000			Not Active		-	-	-	-	(Prescreen)	Out of Domain		1000000	1000000	1000000
	C10043353	10043-35-3	Boric acid	OB(O)O			Not Active		-	-	-	(Prescreen)	NO DOMAIN		NA	1000000	1000000			Not Active		-	-	-	-	(Prescreen)	NO DOMAIN		1000000	1000000	1000000
	C22260511	22260-51-1	Bromocriptine mesylate	CC(C)CC{P-}1C(=O)N2CCCC{P-}2C{P-}2(O)N1C(=O)C{P+}(C(C)C)(NC(=O)C{P-}1CN(C)C{P+}3CC4=C(Br)Nc5cccc(C3=C1)c45)O2_CS(O)(=O)=O			Can't predict	Undefined in ranges 0.001<RBA<0.1% and Not active	-	-	~	Two nucleophilic sites	Out of Domain		3.06	1000000	1000000			Not Active		-	-	-	-		Out of Domain		1000000	1000000	1000000					0.249346
	C52517	52-51-7	Bronopol	OCC(Br)(CO)N(=O)=O			Not Active		-	-	-	(Prescreen)	Out of Domain		NA	1000000	1000000			Not Active		-	-	-	-	(Prescreen)	Out of Domain		1000000	1000000	1000000
	C69327760	69327-76-0	Buprofezin	CC(C)N1C(=NC(C)(C)C)SCN(c2ccccc2)C1=O			Not Active		-	-	-		Out of Domain		NA	1000000	1000000			Not Active		-	-	-	-		Out of Domain		1000000	1000000	1000000
	C55981	55-98-1	Busulfan	CS(=O)(=O)OCCCCOS(C)(=O)=O			Not Active		-	-	-	(Prescreen)	Out of Domain		NA	1000000	1000000			Not Active		-	-	-	-	(Prescreen)	Out of Domain		1000000	1000000	1000000
	C23184669	23184-66-9	Butachlor	CCCCOCN(C(=O)CCl)c1c(CC)cccc1CC			Not Active		-	-	-		Out of Domain		1000000	1000000	1000000			Not Active		-	-	-	-		Out of Domain		1000000	1000000	1000000
	C35256850	35256-85-0	Butam	CC(C)N(Cc1ccccc1)C(=O)C(C)(C)C			Not Active		-	-	-		Out of Domain		NA	1000000	1000000			Not Active		-	-	-	-		Out of Domain		1000000	1000000	1000000
	C110690	110-69-0	Butanal oxime	CCCC=NO			Not Active		-	-	-	(Prescreen)	Out of Domain		1000000	1000000	1000000			Not Active		-	-	-	-	(Prescreen)	Out of Domain		1000000	1000000	1000000
	C110156	110-15-6	Butanedioic acid	OC(=O)CCC(O)=O			Not Active		-	-	-	(Prescreen)	Out of Domain		1000000	1000000	1000000			Not Active		-	-	-	-	(Prescreen)	In domain		1000000	1000000	1000000
	C33629479	33629-47-9	Butralin	CCC(C)Nc1c(N(=O)=O)cc(C(C)(C)C)cc1N(=O)=O			Not Active		-	-	-		Out of Domain		NA	1000000	1000000			Not Active		-	-	-	-		Out of Domain		1000000	1000000	1000000
	C34451199	34451-19-9	Butyl (2S)-2-hydroxypropanoate	CCCCOC(=O)C{P+}(C)O			Not Active		-	-	-	(Prescreen)	Out of Domain		1000000	1000000	1000000			Not Active		-	-	-	-	(Prescreen)	Out of Domain		1000000	1000000	1000000
	C141322	141-32-2	Butyl acrylate	CCCCOC(=O)C=C			Not Active		-	-	-	(Prescreen)	Out of Domain		1000000	1000000	1000000			Not Active		-	-	-	-	(Prescreen)	Out of Domain		1000000	1000000	1000000
***	C85687	85-68-7	Butyl benzyl phthalate	CCCCOC(=O)c1ccccc1C(=O)OCc1ccccc1		0.001<RBA<0.1	Active		-	-	+	Phthalates	In domain	belongs to training set	NA	1000000	1000000		0.001<RBA<0.1%	Active		-	-	+	-	Phtalathes	In domain	belongs to training set	1000000	1000000	1000000
	C138227	138-22-7	Butyl lactate	CCCCOC(=O)C(C)O			Not Active		-	-	-	(Prescreen)	Out of Domain		1000000	1000000	1000000			Not Active		-	-	-	-	(Prescreen)	Out of Domain		1000000	1000000	1000000
	C2008415	2008-41-5	Butylate	CCSC(=O)N(CC(C)C)CC(C)C			Not Active		-	-	-	(Prescreen)	Out of Domain		NA	1000000	1000000			Not Active		-	-	-	-	(Prescreen)	Out of Domain		1000000	1000000	1000000
***	C104518	104-51-8	Butylbenzene	CCCCc1ccccc1		Not Active	Not Active		-	-	-		In domain	belongs to training set	NA	1000000	1000000		Not active	Not Active		-	-	-	-		In domain	belongs to training set	1000000	1000000	1000000
	C25638179	25638-17-9	Butylnaphthalenesulfonic acid sodium salt	CCCCc1ccc2cccc(S(=O)(=O)O{-}.[Na]{+})c2c1			Not Active		-	-	-	(Prescreen)	Out of Domain		1000000	1000000	1000000			Not Active		-	-	-	-	(Prescreen)	Out of Domain		1000000	1000000	1000000
*	C94268	94-26-8	Butylparaben	CCCCOC(=O)c1ccc(O)cc1			Active		-	-	+	Phthalates	In domain		1000000	1000000	1000000		0.001<RBA<0.1%	Active		-	-	-	+	Alkyl hydroxy benzoates	In domain	belongs to training set	1000000	1.27	6.76			1.80315	0.0242604
	C1118463	1118-46-3	Butyltin trichloride	CCCC[Sn](Cl)(Cl)Cl			Not Active		-	-	-	(Prescreen)	Out of Domain		21.5	1000000	1000000			Not Active		-	-	-	-	(Prescreen)	Out of Domain		1000000	1000000	1000000					0.0354884
	C107926	107-92-6	Butyric acid	CCCC(O)=O			Not Active		-	-	-	(Prescreen)	Out of Domain		NA	1000000	1000000			Not Active		-	-	-	-	(Prescreen)	In domain		1000000	1000000	1000000
	C82469792	82469-79-2	Butyryl trihexyl citrate	CCCCCCOC(=O)CC(CC(=O)OCCCCCC)(C(=O)OCCCCCC)OC(=O)CCC			Not Active		-	-	-	(Prescreen)	Out of Domain		NA	1000000	1000000			Not Active		-	-	-	-	(Prescreen)	Out of Domain		1000000	1000000	1000000
	C28631665	28631-66-5	C.I. Acid Blue 22	Cc1cc(C(=C2C=CC(=Nc3ccc(S(=O)(=O)O{-}.[Na]{+})cc3S(O)(=O)=O)C={t}C2)c2ccc(Nc3ccc(S(=O)(=O)O{-}.[Na]{+})cc3)cc2)ccc1N			Not Active		-	-	-		Out of Domain		20.5	1000000	1.25			Not Active		-	-	-	-	(Prescreen)	Out of Domain		1000000	1000000	1000000					0.0372195		1.76
	C860220	860-22-0	C.I. Acid Blue 74	O=C1c2cc(S(=O)(=O)O{-}.[Na]{+})ccc2NC1=C1C(=O)c2cc(S(=O)(=O)O{-}.[Na]{+})ccc2N1			Can't predict	Undefined in ranges 0.001<RBA<0.1% and Not active	-	-	~	Two nucleophilic sites	Out of Domain		1000000	1000000	1000000			Not Active		-	-	-	-	(Prescreen)	Out of Domain		1000000	1000000	1000000
	C1936158	1936-15-8	C.I. Acid orange 10	Oc1ccc2cc(S(=O)(=O)O{-}.[Na]{+})cc(S(=O)(=O)O{-}.[Na]{+})c2c1N={t}Nc1ccccc1			Can't predict	Undefined in ranges 0.001<RBA<0.1% and Not active	-	-	~	Two nucleophilic sites	Out of Domain		1000000	1000000	1000000			Not Active		-	-	-	-	(Prescreen)	Out of Domain		1000000	1000000	1000000
	C1320076	1320-07-6	C.I. Acid orange 24, monosodium salt	Cc1ccc(N={t}Nc2c(O)ccc(N={t}Nc3ccc(S(=O)(=O)O{-}.[Na]{+})cc3)c2O)c(C)c1			Active		-	-	+	Two nucleophilic sites	Out of Domain		13.2	1000000	4.2			Not Active		-	-	-	-	(Prescreen)	Out of Domain		1000000	1000000	1000000					0.057803		0.52381
	C5850862	5850-86-2	C.I. Acid orange 8, monosodium salt	Cc1cc(S(=O)(=O)O{-}.[Na]{+})ccc1N={t}Nc1c2ccccc2ccc1O			Not Active		-	-	-	0.1<RBA<10,Two nucleophilic sites(Prescreen)	Out of Domain		1000000	1000000	13.6			Not Active		-	-	-	-	(Prescreen)	Out of Domain		1000000	1000000	1000000							0.161765
	C3734676	3734-67-6	C.I. Acid Red 1	CC(=O)Nc1cc(S(=O)(=O)O{-}.[Na]{+})cc2cc(S(=O)(=O)O{-}.[Na]{+})c(N=Nc3ccccc3)c(O)c12			Can't predict	Undefined in ranges 0.001<RBA<0.1% and Not active	-	-	~	Two nucleophilic sites	Out of Domain		1000000	1000000	1000000			Not Active		-	-	-	-	(Prescreen)	Out of Domain		1000000	1000000	1000000
^^	C6459945	6459-94-5	C.I. Acid Red 114	Cc1ccc(S(=O)(=O)Oc2ccc(N={t}Nc3ccc(-c4ccc(N={t}Nc5c(O)ccc6cc(S(=O)(=O)O{-}.[Na]{+})cc(S(=O)(=O)O{-}.[Na]{+})c56)c(C)c4)cc3C)cc2)cc1			Can't predict	Undefined in ranges 0.001<RBA<0.1% and Not active	-	-	~	Two nucleophilic sites	Out of Domain		7.63	18.1	0.54			Not Active		-	-	-	-	(Prescreen)	Out of Domain		17.8	6.67	0.842		0.000977528	0.343328	0.194774	0.1	0.00312707	4.07407
	C6625463	6625-46-3	C.I. Acid violet 12, disodium salt	CC(=O)Nc1cc(S(=O)(=O)O{-}.[Na]{+})cc2cc(S(=O)(=O)O{-}.[Na]{+})c(N={t}Nc3ccccc3OC)c(O)c12			Can't predict	Undefined in ranges 0.001<RBA<0.1% and Not active	-	-	~	Two nucleophilic sites	Out of Domain		1000000	1000000	1000000			Not Active		-	-	-	-	(Prescreen)	Out of Domain		1000000	1000000	1000000
	C8004920	8004-92-0	C.I. Acid yellow 3 disodium salt	O=C1C(c2ccc3cc(S(=O)(=O)O{-}.[Na]{+})cc(S(=O)(=O)O{-}.[Na]{+})c3n2)C(=O)c2ccccc12			Can't predict	Undefined in ranges 0.001<RBA<0.1% and Not active	-	-	~	Two nucleophilic sites	Out of Domain		1000000	1000000	1000000			Not Active		-	-	-	-	(Prescreen)	Out of Domain		1000000	1000000	1000000
	C2610119	2610-11-9	C.I. Direct Red 81 disodium salt	Oc1c2ccc(NC(=O)c3ccccc3)cc2cc(S(=O)(=O)O{-}.[Na]{+})c1N={t}Nc1ccc(N={t}Nc2ccc(S(=O)(=O)O{-}.[Na]{+})cc2)cc1			Not Active		-	-	-	(Prescreen)	Out of Domain		32	16.4	7.47			Not Active		-	-	-	-	(Prescreen)	Out of Domain		1000000	1000000	1000000					0.0238438	0.00345122	0.294511
	C63449412	63449-41-2	C8-18-Alkydimethylbenzyl ammonium chlorides	CCCCCCCCCCCCCCCCN{+}(C)(C)(.Cl{-})Cc1ccccc1			Not Active		-	-	-	(Prescreen)	Out of Domain		1000000	1000000	1000000			Not Active		-	-	-	-	(Prescreen)	In domain		1000000	1000000	0.33				0.49697
	C26264062	26264-06-2	Calcium dodecylbenzene sulfonate	CCCCCCCCCC(CC)c1ccc(S(=O)(=O)O{-}.[Ca]{2+}.O{-}S(=O)(=O)c2ccc(C(CC)CCCCCCCCC)cc2)cc1			Not Active		-	-	-	(Prescreen)	Out of Domain		1000000	22.2	0.806			Not Active		-	-	-	-	(Prescreen)	Out of Domain		14.4	8.19	12.8		0.00120833	0.279609	0.0128125		0.00254955	2.72953
	C27253334	27253-33-4	Calcium neodecanoate	CCC(C)(CCC(C)C)C(=O)O{-}.[Ca]{2+}.O{-}C(=O)C(C)(CC)CCC(C)C			Not Active		-	-	-	(Prescreen)	Out of Domain		1000000	1000000	1000000			Not Active		-	-	-	-	(Prescreen)	Out of Domain		1000000	1000000	1000000
	C79925	79-92-5	Camphene	CC1(C)C2CCC(C2)C1=C			Not Active		-	-	-		Out of Domain		1000000	1000000	1000000			Not Active		-	-	-	-		Out of Domain		1000000	1000000	1000000
	C105602	105-60-2	Caprolactam	O=C1CCCCCN1			Not Active		-	-	-		Out of Domain		1000000	1000000	1000000			Not Active		-	-	-	-		Out of Domain		1000000	1000000	1000000
	C184653847	184653-84-7	Carabersat	CC(=O)c1ccc2c(c1)C{P+}(NC(=O)c1ccc(F)cc1)C{P-}(O)C(C)(C)O2			Not Active		-	-	-	Phytoestrogens- flavones, flavanones, isoflavones, chalconoids	Out of Domain		NA	1000000	1000000			Active		-	-	-	+	Benzophenones	Out of Domain		1000000	1000000	1000000
	C298464	298-46-4	Carbamazepine	NC(=O)N1c2ccccc2C=Cc2ccccc12			Not Active		-	-	-		Out of Domain		NA	1000000	1000000			Not Active		-	-	-	-		Out of Domain		1000000	1000000	1000000
	C10605217	10605-21-7	Carbendazim	COC(=O)NC1Nc2ccccc2N=1			Not Active		-	-	-		Out of Domain		NA	1000000	1000000			Not Active		-	-	-	-		Out of Domain		1000000	1000000	1000000
	C159138815	159138-81-5	Cariporide mesylate	CC(C)c1ccc(C(=O)N=C(N)N)cc1S(C)(=O)=O_CS(O)(=O)=O			Not Active		-	-	-		Out of Domain		NA	1000000	1000000			Not Active		-	-	-	-		Out of Domain		1000000	1000000	1000000
^	C1260179	1260-17-9	Carminic acid	Cc1c(C(O)=O)c(O)cc2c1C(=O)c1c(C2=O)c(O)c(O)c(C{P-}2C{P+}(O)C{P-}(O)C{P+}(O)C{P-}(CO)O2)c1O			Can't predict	Undefined in ranges 0.001<RBA<0.1% and Not active	-	-	~	Two nucleophilic sites	Out of Domain		NA	1000000	1000000			Can't predict	Undefined in ranges 0.1<RBA<10% and 0<RBA<0.1%	-	~	~	~	AC	Out of Domain		1000000	1000000	#N/A				#N/A
	C120809	120-80-9	Catechol	Oc1ccccc1O			Not Active		-	-	-	0.1<RBA<10	Out of Domain		NA	1000000	1000000			Not Active		-	-	-	-	AC,Two nucleophilic sites ,Alkylphenols	Out of Domain		1000000	1000000	1000000
	C169590425	169590-42-5	Celecoxib	Cc1ccc(C2=CC(C(F)(F)F)=NN2c2ccc(S(N)(=O)=O)cc2)cc1			Not Active		-	-	-		Out of Domain		NA	1000000	1000000			Not Active		-	-	-	-		Out of Domain		1000000	1000000	1000000
	C7080504	7080-50-4	Chloramine-T trihydrate	Cc1ccc(S(=O)(=O)N{-}(.[Na]{+})Cl)cc1_O_O_O			Not Active		-	-	-	(Prescreen)	Out of Domain		1000000	1000000	1000000			Not Active		-	-	-	-	(Prescreen)	In domain		1000000	1000000	1000000
	C54593838	54593-83-8	Chlorethoxyfos	CCOP(=S)(OCC)OC(Cl)C(Cl)(Cl)Cl			Not Active		-	-	-	(Prescreen)	Out of Domain		NA	1000000	1000000			Not Active		-	-	-	-	(Prescreen)	Out of Domain		1000000	1000000	1000000
	C122453730	122453-73-0	Chlorfenapyr	CCOCN1C(c2ccc(Cl)cc2)=C(C#N)C(Br)=C1C(F)(F)F			Not Active		-	-	-		Out of Domain		1000000	1000000	1000000			Not Active		-	-	-	-		Out of Domain		1000000	1000000	1000000
	C56951	56-95-1	Chlorhexidine diacetate	CC(O)=O_CC(O)=O_N=C(NCCCCCCNC(=N)NC(=N)Nc1ccc(Cl)cc1)NC(=N)Nc1ccc(Cl)cc1			Not Active		-	-	-	(Prescreen)	Out of Domain		22.2	1000000	13.4			Not Active		-	-	-	-	(Prescreen)	Out of Domain		1000000	7.26	0.113			0.315427	1.45133	0.0343694		0.164179
	C1698608	1698-60-8	Chloridazon	NC1C=NN(c2ccccc2)C(=O)C=1Cl			Not Active		-	-	-		Out of Domain		NA	1000000	1000000			Not Active		-	-	-	-		Out of Domain		1000000	1000000	1000000
	C107200	107-20-0	Chloroacetaldehyde	O=CCCl			Not Active		-	-	-	(Prescreen)	Out of Domain		1000000	1000000	1000000			Not Active		-	-	-	-	(Prescreen)	Out of Domain		1000000	1000000	1000000
	C107302	107-30-2	Chloromethyl methyl ether	COCCl			Not Active		-	-	-	(Prescreen)	Out of Domain		1000000	1000000	1000000			Not Active		-	-	-	-	(Prescreen)	Out of Domain		1000000	1000000	1000000
	C25168052	25168-05-2	Chlorotoluene	Cc1cccc(Cl)c1			Not Active		-	-	-		Out of Domain		1000000	1000000	1000000			Not Active		-	-	-	-		Out of Domain		1000000	1000000	1000000
	C69090	69-09-0	Chlorpromazine hydrochloride	Cl_CN(C)CCCN1c2ccccc2Sc2ccc(Cl)cc12			Not Active		-	-	-	(Prescreen)	Out of Domain		NA	1000000	1000000			Not Active		-	-	-	-	(Prescreen)	Out of Domain		1000000	1000000	1000000
	C101213	101-21-3	Chlorpropham	CC(C)OC(=O)Nc1cccc(Cl)c1			Not Active		-	-	-		Out of Domain		NA	7.05	1000000			Not Active		-	-	-	-		Out of Domain		1000000	1000000	1000000						0.00802837
	C480400	480-40-0	Chrysin	Oc1cc(O)cc2c1C(=O)C=C(c1ccccc1)O2			Active		-	-	+	Phytoestrogens- flavones, flavanones, isoflavones, chalconoids	Out of Domain		1000000	1000000	1000000			Active		-	-	+	-	Carbonyl type chemicals	Out of Domain		1000000	1000000	1000000
	C2870328	2870-32-8	Chrysophenine	CCOc1ccc(N={t}Nc2ccc(C=Cc3ccc(N={t}Nc4ccc(OCC)cc4)cc3S(=O)(=O)O{-}.[Na]{+})c(S(=O)(=O)O{-}.[Na]{+})c2)cc1			Can't predict	Undefined in ranges 0.001<RBA<0.1% and Not active	-	-	~	Two nucleophilic sites	Out of Domain		19.5	15.8	0.26			Not Active		-	-	-	-	(Prescreen)	Out of Domain		1000000	11.7	22			0.195726	0.00745455	0.0391282	0.00358228	8.46154
	C140103	140-10-3	Cinnamic acid	OC(=O)C={t}Cc1ccccc1			Not Active		-	-	-		In domain		1000000	1000000	1000000			Not Active		-	-	-	-		Out of Domain		1000000	1000000	1000000
	C77929	77-92-9	Citric acid	OC(=O)CC(O)(CC(O)=O)C(O)=O			Not Active		-	-	-	(Prescreen)	Out of Domain		NA	1000000	1000000			Not Active		-	-	-	-	(Prescreen)	Out of Domain		1000000	1000000	1000000
	C106230	106-23-0	Citronellal	CC(CCC=C(C)C)CC=O			Not Active		-	-	-	(Prescreen)	Out of Domain		1000000	1000000	1000000			Not Active		-	-	-	-	(Prescreen)	Out of Domain		1000000	1000000	1000000
	C106229	106-22-9	Citronellol	CC(CCC=C(C)C)CCO			Not Active		-	-	-	(Prescreen)	Out of Domain		NA	1000000	1000000			Not Active		-	-	-	-	(Prescreen)	Out of Domain		1000000	1000000	1000000
	C249296433	249296-43-3	CJ-013610	CC1=NC=CN1c1ccc(Sc2cccc(C3(C(N)=O)CCOCC3)c2)cc1_CS(O)(=O)=O			Not Active		-	-	-	(Prescreen)	Out of Domain		NA	1000000	1000000			Not Active		-	-	-	-		Out of Domain		1000000	1000000	1000000
	C50419	50-41-9	Clomiphene citrate	CCN(CC)CCOc1ccc(C(=C(Cl)c2ccccc2)c2ccccc2)cc1_OC(=O)CC(O)(CC(O)=O)C(O)=O			Not Active		-	-	-	(Prescreen)	Out of Domain		4.12	0.194	1.78			Not Active		-	-	-	-		Out of Domain		0.0317	0.00975	0.187		0.548896	234.872	0.877005	0.185194	0.291753	1.23596		1	1		1
	C57754855	57754-85-5	Clopyralid-olamine	NCCO_OC(=O)c1c(Cl)ccc(Cl)n1			Not Active		-	-	-	(Prescreen)	Out of Domain		NA	1000000	1000000			Not Active		-	-	-	-	(Prescreen)	Out of Domain		1000000	1000000	1000000
	C210880925	210880-92-5	Clothianidin	CNC(NCC1=CN=C(Cl)S1)={t}NN(=O)=O			Not Active		-	-	-		Out of Domain		NA	1000000	1000000			Not Active		-	-	-	-		Out of Domain		1000000	1000000	1000000
	C23593751	23593-75-1	Clotrimazole	Clc1ccccc1C(c1ccccc1)(c1ccccc1)N1C=CN=C1			Not Active		-	-	-		Out of Domain		NA	1000000	1000000			Not Active		-	-	-	-		Out of Domain		1000000	1000000	1000000
	C33956499	33956-49-9	Codlelure	CC=CC=CCCCCCCCO			Not Active		-	-	-	(Prescreen)	Out of Domain		1000000	1000000	1000000			Not Active		-	-	-	-	(Prescreen)	Out of Domain		1000000	1000000	1000000
	C486566	486-56-6	Cotinine	CN1C{P+}(c2cccnc2)CCC1=O			Not Active		-	-	-		Out of Domain		NA	1000000	1000000			Not Active		-	-	-	-		Out of Domain		1000000	1000000	1000000
^	C171866312	171866-31-2	CP-283097	OC{P+}1C{P+}(N2CCC(O)(c3ccc(F)cc3)CC2)COc2cc(O)ccc12			Can't predict	Undefined in ranges 0.001<RBA<0.1% and Not active	-	-	~	Two nucleophilic sites	Out of Domain		NA	1000000	1000000			Can't predict	Undefined in ranges 0.1<RBA<10% and 0<RBA<0.1%	-	~	~	-	AC	Out of Domain		1000000	1000000	#N/A				#N/A
	C199171885	199171-88-5	CP-401387	CCC1c2ccc(C{P-}3(C#N)CCC{P+}(C(O)=O)CC3)cc2N(C2CCCCC2)N=1			Not Active		-	-	-		Out of Domain		NA	1000000	1000000			Not Active		-	-	-	-		Out of Domain		1000000	1000000	1000000
	CN/A	N/A	CP-422935	CCOc1cccc(C{P+}2(N3CCN(c4ccccc4)CC3)CCC{P-}(C)CC2)c1_CS(O)(=O)=O			Not Active		-	-	-	(Prescreen)	Out of Domain		NA	1000000	1000000			Not Active		-	-	-	-		Out of Domain		1000000	1000000	1000000
	CN/A	N/A	CP-465394	CC(C)c1cccc(C(C)C)c1NC(=O)N{-}(.[Na]{+})S(=O)(=O)C1=CC(C(C)(C)O)=CO1			Not Active		-	-	-	(Prescreen)	Out of Domain		NA	1000000	1000000			Not Active		-	-	-	-	(Prescreen)	Out of Domain		1000000	1000000	1000000
	C261947380	261947-38-0	CP-532623	CCC{P+}1CC{P+}(N(Cc2cc(C(F)(F)F)cc(C(F)(F)F)c2)C(C)=O)c2cc(C(F)(F)F)ccc2N1C(=O)OC(C)C			Not Active		-	-	-		Out of Domain		NA	1000000	1000000			Not Active		-	-	-	-		Out of Domain		1000000	1000000	1000000
	C290352282	290352-28-2	CP-634384	Cc1cc(NC(=O)C(O)=O)cc(C)c1Oc1ccc(O)c2CCCc12			Active		-	+	-	0.1<RBA<10	Out of Domain		1000000	1000000	1000000			Active		-	-	-	+	Oxyphenols	Out of Domain		1000000	1000000	1000000
	CN/A	N/A	CP-642931	CC{P+}1CN(c2nc(C)nc(C)n2)CC{P+}(C)N1c1ccnc(C{P-}(C)O)n1			Not Active		-	-	-		Out of Domain		NA	1000000	1000000			Not Active		-	-	-	-		Out of Domain		1000000	1000000	1000000
	C668981020	668981-02-0	CP-863187	CC(C)C1NNC2CCC(C3=C(c4cc(F)ccc4F)N=CO3)CN12			Not Active		-	-	-		Out of Domain		NA	1000000	1000000			Not Active		-	-	-	-		Out of Domain		1000000	10	1000000			0.229
	C80159	80-15-9	Cumene hydroperoxide	CC(C)(c1ccccc1)OO			Not Active		-	-	-	Phytoestrogens- flavones, flavanones, isoflavones, chalconoids	Out of Domain		NA	1000000	1000000			Not Active		-	-	-	-		Out of Domain		1000000	1000000	1000000
	C135206	135-20-6	Cupferron	N{+}.O{-}N(c1ccccc1)N=O			Not Active		-	-	-	(Prescreen)	Out of Domain		1000000	1000000	1000000			Not Active		-	-	-	-	(Prescreen)	Out of Domain		1000000	1000000	1000000
	C420042	420-04-2	Cyanamide	NC#N			Not Active		-	-	-	(Prescreen)	Out of Domain		NA	1000000	1000000			Not Active		-	-	-	-	(Prescreen)	Out of Domain		1000000	1000000	1000000
	C21725462	21725-46-2	Cyanazine	CCNc1nc(NC(C)(C)C#N)nc(Cl)n1			Not Active		-	-	-		Out of Domain		NA	1000000	1000000			Not Active		-	-	-	-		Out of Domain		1000000	1000000	1000000
	C461585	461-58-5	Cyanoguanidine	NC(=N)NC#N			Not Active		-	-	-	(Prescreen)	Out of Domain		1000000	1000000	1000000			Not Active		-	-	-	-	(Prescreen)	Out of Domain		1000000	1000000	1000000
	C108805	108-80-5	Cyanuric acid	Oc1nc(O)nc(O)n1			Not Active		-	-	-	0.1<RBA<10	Out of Domain		1000000	1000000	1000000			Not Active		-	-	-	-	AC,AD,Two nucleophilic sites	Out of Domain		1000000	1000000	1000000
	C120116883	120116-88-3	Cyazofamid	Cc1ccc(C2=C(Cl)N=C(C#N)N2S(=O)(=O)N(C)C)cc1			Not Active		-	-	-		Out of Domain		NA	1000000	1000000			Not Active		-	-	-	-		Out of Domain		1000000	1000000	1000000
	C28159980	28159-98-0	Cybutryne	CC(C)(C)Nc1nc(NC2CC2)nc(SC)n1			Not Active		-	-	-		Out of Domain		1000000	1000000	1000000			Not Active		-	-	-	-		In domain		1000000	1000000	1000000
	C1134232	1134-23-2	Cycloate	CCN(C1CCCCC1)C(=O)SCC			Not Active		-	-	-		Out of Domain		NA	1000000	1000000			Not Active		-	-	-	-		Out of Domain		1000000	1000000	1000000
*	C5407987	5407-98-7	Cyclobutyl phenyl ketone	O=C(C1CCC1)c1ccccc1			Active		-	-	+	Phytoestrogens- flavones, flavanones, isoflavones, chalconoids	Out of Domain		1000000	1000000	1000000		0<RBA<0.001%	Active		-	-	-	+	Benzophenones	In domain	belongs to training set	1000000	1000000	1000000
	C1724396	1724-39-6	Cyclododecanol	OC1CCCCCCCCCCC1			Not Active		-	-	-		In domain		1000000	1000000	1000000			Not Active		-	-	-	-		In domain		1000000	1000000	1000000
*	C108930	108-93-0	Cyclohexanol	OC1CCCCC1			Not Active		-	-	-		In domain		1000000	1000000	1000000		Not active	Not Active		-	-	-	-	Alkyl cyclohexanols	In domain	belongs to training set	1000000	1.85	1000000			1.23784
	C108941	108-94-1	Cyclohexanone	O=C1CCCCC1			Not Active		-	-	-		In domain		1000000	1000000	1000000			Not Active		-	-	-	-		In domain		1000000	1000000	1000000
	C100641	100-64-1	Cyclohexanone oxime	ON=C1CCCCC1			Not Active		-	-	-		Out of Domain		1000000	1000000	1000000			Not Active		-	-	-	-		Out of Domain		1000000	1000000	1000000
	C108918	108-91-8	Cyclohexylamine	NC1CCCCC1			Not Active		-	-	-		Out of Domain		NA	1000000	1000000			Not Active		-	-	-	-		Out of Domain		1000000	1000000	1000000
*	C712505	712-50-5	Cyclohexylphenylketone	O=C(C1CCCCC1)c1ccccc1			Active		-	-	+	Phytoestrogens- flavones, flavanones, isoflavones, chalconoids	Out of Domain		1000000	1000000	1000000		Not active	Not Active		-	-	-	-	Benzophenones	In domain	belongs to training set	1000000	1000000	1000000
	C96413	96-41-3	Cyclopentanol	OC1CCCC1			Not Active		-	-	-		Out of Domain		1000000	1000000	1000000			Not Active		-	-	-	-		In domain		1000000	1000000	1000000
	C120923	120-92-3	Cyclopentanone	O=C1CCCC1			Not Active		-	-	-		Out of Domain		1000000	1000000	1000000			Not Active		-	-	-	-		In domain		1000000	1000000	1000000
	C6055192	6055-19-2	Cyclophosphamide monohydrate	O_O=P1(N(CCCl)CCCl)NCCCO1			Not Active		-	-	-	(Prescreen)	Out of Domain		NA	1000000	1000000			Not Active		-	-	-	-	(Prescreen)	Out of Domain		1000000	1000000	1000000
	C2554065	2554-06-5	Cyclotetrasiloxane, 2,4,6,8-tetraethenyl-2,4,6,8-tetramethyl-	C[Si]1(C=C)O[Si](C)(C=C)O[Si](C)(C=C)O[Si](C)(C=C)O1			Not Active		-	-	-		Out of Domain		1000000	1000000	1000000			Not Active		-	-	-	-		Out of Domain		1000000	1000000	1000000
	C57966957	57966-95-7	Cymoxanil	CCNC(=O)NC(=O)C(C#N)=NOC			Not Active		-	-	-	(Prescreen)	Out of Domain		NA	1000000	1000000			Not Active		-	-	-	-	(Prescreen)	Out of Domain		1000000	1000000	1000000
	C94361065	94361-06-5	Cyproconazole	CC(C1CC1)C(O)(CN1C=NC=N1)c1ccc(Cl)cc1			Active		-	-	+	Phytoestrogens- flavones, flavanones, isoflavones, chalconoids	Out of Domain		1000000	1000000	1000000			Not Active		-	-	-	-		Out of Domain		1000000	1000000	1000000
	C121552612	121552-61-2	Cyprodinil	Cc1cc(C2CC2)nc(Nc2ccccc2)n1			Not Active		-	-	-		Out of Domain		NA	1000000	1000000			Not Active		-	-	-	-		Out of Domain		1000000	1000000	1000000
	C66215278	66215-27-8	Cyromazine	Nc1nc(N)nc(NC2CC2)n1			Not Active		-	-	-		Out of Domain		NA	1000000	1000000			Not Active		-	-	-	-		Out of Domain		1000000	1000000	1000000
	C69749	69-74-9	Cytarabine hydrochloride	Cl_NC1C=CN(C{P-}2C{P-}(O)C{P+}(O)C{P-}(CO)O2)C(=O)N=1			Can't predict	Undefined in ranges 0.001<RBA<0.1% and Not active	-	-	~	Two nucleophilic sites	Out of Domain		NA	1000000	1000000			Not Active		-	-	-	-	(Prescreen)	Out of Domain		1000000	1000000	1000000
	C541026	541-02-6	D5	C[Si]1(C)O[Si](C)(C)O[Si](C)(C)O[Si](C)(C)O[Si](C)(C)O1			Not Active		-	-	-		Out of Domain		1000000	1000000	1000000			Not Active		-	-	-	-		In domain		1000000	1000000	1000000
*	C486668	486-66-8	Daidzein	Oc1ccc(C2=COc3cc(O)ccc3C2=O)cc1			Active		-	-	+	Two nucleophilic sites	Out of Domain		1000000	1000000	1000000		0.1<RBA<10%	Active		-	~	+	-	Two nucleophilic sites ,Carbonyl type chemicals	In domain	belongs to training set	0.481	0.116	0.173		0.0361746	19.7414	0.947977						1		1
	C75990	75-99-0	Dalapon	CC(Cl)(Cl)C(O)=O			Not Active		-	-	-	(Prescreen)	Out of Domain		NA	1000000	1000000			Not Active		-	-	-	-	(Prescreen)	Out of Domain		1000000	1000000	1000000
	C1596845	1596-84-5	Daminozide	CN(C)NC(=O)CCC(O)=O			Not Active		-	-	-	(Prescreen)	Out of Domain		NA	1000000	1000000			Not Active		-	-	-	-	(Prescreen)	Out of Domain		1000000	1000000	1000000
	C533744	533-74-4	Dazomet	CN1CN(C)CSC1=S			Not Active		-	-	-		Out of Domain		NA	1000000	1000000			Not Active		-	-	-	-		Out of Domain		1000000	1000000	1000000
	C10222012	10222-01-2	DBNPA	NC(=O)C(Br)(Br)C#N			Not Active		-	-	-	(Prescreen)	Out of Domain		NA	1000000	1000000			Not Active		-	-	-	-	(Prescreen)	Out of Domain		1000000	1000000	1000000
	C464493	464-49-3	D-Camphor	CC1(C)C{P+}2CCC{P+}1(C)C(=O)C2			Not Active		-	-	-		Out of Domain		1000000	1000000	1000000			Not Active		-	-	-	-		In domain		1000000	1000000	1000000
	C112312	112-31-2	Decanal	CCCCCCCCCC=O			Not Active		-	-	-	(Prescreen)	Out of Domain		1000000	1000000	1000000			Not Active		-	-	-	-	(Prescreen)	Out of Domain		1000000	1000000	1000000
	C124185	124-18-5	Decane	CCCCCCCCCC			Not Active		-	-	-	(Prescreen)	In domain		NA	1000000	1000000			Not Active		-	-	-	-	(Prescreen)	In domain		1000000	1000000	1000000
	C111206	111-20-6	Decanedioic acid	OC(=O)CCCCCCCCC(O)=O			Not Active		-	-	-	(Prescreen)	In domain		1000000	1000000	1000000			Not Active		-	-	-	-	(Prescreen)	In domain		1000000	1000000	1000000
	C334485	334-48-5	Decanoic acid	CCCCCCCCCC(O)=O			Not Active		-	-	-	(Prescreen)	In domain		NA	1000000	1000000			Not Active		-	-	-	-	(Prescreen)	In domain		1000000	1000000	1000000
	C112301	112-30-1	Decanol	CCCCCCCCCCO			Not Active		-	-	-	(Prescreen)	In domain		NA	1000000	1000000			Not Active		-	-	-	-	(Prescreen)	In domain		1000000	1000000	1000000
	C6190654	6190-65-4	Deethylatrazine	CC(C)Nc1nc(N)nc(Cl)n1			Not Active		-	-	-		Out of Domain		1000000	1000000	1000000			Not Active		-	-	-	-		Out of Domain		1000000	1000000	1000000
	C1007289	1007-28-9	Deisopropylatrazine	CCNc1nc(N)nc(Cl)n1			Not Active		-	-	-		Out of Domain		NA	1000000	1000000			Not Active		-	-	-	-		Out of Domain		1000000	1000000	1000000
	C3734336	3734-33-6	Denatonium benzoate	CCN{+}(CC)(Cc1ccccc1)(CC(=O)Nc1c(C)cccc1C).O{-}C(=O)c1ccccc1			Not Active		-	-	-		Out of Domain		1000000	1000000	1000000			Not Active		-	-	-	-		Out of Domain		1000000	1000000	1000000
	C90823384	90823-38-4	Denatonium saccharide	CCN{+}(CC)(Cc1ccccc1)(CC(=O)Nc1c(C)cccc1C).N{-}1C(=O)c2ccccc2S1(=O)=O			Not Active		-	-	-		Out of Domain		1000000	1000000	1000000			Not Active		-	-	-	-		Out of Domain		1000000	1000000	1000000
	C2392394	2392-39-4	Dexamethasone sodium phosphate	CC{P+}1CC{P-}2C{P+}3CCC4=CC(=O)C=CC{P-}4(C)C{P+}3(F)C{P-}(O)CC{P-}2(C)C{P+}1(O)C(=O)COP(=O)(O{-}.[Na]{+})O{-}.[Na]{+}			Can't predict	Undefined in ranges 0.001<RBA<0.1% and Not active	-	-	~	Two nucleophilic sites	Out of Domain		1000000	0.506	1000000			Not Active		-	-	-	-	(Prescreen)	Out of Domain		1000000	1000000	1000000						0.111858
	C50704	50-70-4	D-Glucitol	OCC{P-}(O)C{P-}(O)C{P+}(O)C{P-}(O)CO			Not Active		-	-	-	(Prescreen)	Out of Domain		1000000	1000000	1000000			Not Active		-	-	-	-	(Prescreen)	In domain		1000000	1000000	1000000
**	C103231	103-23-1	Di(2-ethylhexyl) adipate	CCCCC(CC)COC(=O)CCCCC(=O)OCC(CC)CCCC		Not Active	Not Active		-	-	-	(Prescreen)	In domain	belongs to training set	NA	1000000	1000000			Not Active		-	-	-	-	(Prescreen)	In domain		1000000	1000000	1000000
***	C117817	117-81-7	Di(2-ethylhexyl) phthalate	CCCCC(CC)COC(=O)c1ccccc1C(=O)OCC(CC)CCCC		Not Active	Not Active		-	-	-	Phthalates	In domain	belongs to training set	NA	1000000	1000000		Not active	Active		-	-	+	-	Phtalathes	In domain	belongs to training set	1000000	1000000	1000000
***	C68515480	68515-48-0	Di(isononyl) phthalate branched	CC(C)CCCCCCOC(=O)c1ccccc1C(=O)OCCCCCCC(C)C		Not Active	Not Active		-	-	-	Phthalates	In domain	belongs to training set	1000000	1000000	1000000		0<RBA<0.001%	Not Active		-	-	-	-	Phthalates	In domain	belongs to training set	1000000	1000000	1000000
	C123422	123-42-2	Diacetone alcohol	CC(=O)CC(C)(C)O			Not Active		-	-	-	(Prescreen)	Out of Domain		1000000	1000000	1000000			Not Active		-	-	-	-	(Prescreen)	Out of Domain		1000000	1000000	1000000
*	C131179	131-17-9	Diallyl phthalate	C=CCOC(=O)c1ccccc1C(=O)OCC=C			Active		-	-	+	Phthalates	Out of Domain		9.64	1000000	1000000		Not active	Active		-	-	-	+	Phthalates	In domain	belongs to training set	1000000	1000000	1000000					0.0791494
	C53703	53-70-3	Dibenz(a,h)anthracene	c1cccc2ccc3cc4c5ccccc5ccc4cc3c12			Not Active		-	-	-		Out of Domain		1000000	1000000	1000000			Not Active		-	-	-	-		Out of Domain		1000000	1000000	1000000
	C132649	132-64-9	Dibenzofuran	c1cccc2c1-c1ccccc1O2			Not Active		-	-	-		Out of Domain		NA	1000000	1000000			Not Active		-	-	-	-		Out of Domain		1000000	1000000	1000000
	C132650	132-65-0	Dibenzothiophene	c1cccc2c1-c1ccccc1S2			Not Active		-	-	-		Out of Domain		1000000	1000000	1000000			Not Active		-	-	-	-		Out of Domain		1000000	1000000	1000000
	C3252435	3252-43-5	Dibromoacetonitrile	N#CC(Br)Br			Not Active		-	-	-	(Prescreen)	Out of Domain		NA	1000000	1000000			Not Active		-	-	-	-	(Prescreen)	Out of Domain		1000000	1000000	1000000
	C109433	109-43-3	Dibutyl decanedioate	CCCCOC(=O)CCCCCCCCC(=O)OCCCC			Not Active		-	-	-	(Prescreen)	In domain		NA	1000000	1000000			Not Active		-	-	-	-	(Prescreen)	In domain		1000000	1000000	1000000
**	C105997	105-99-7	Dibutyl hexanedioate	CCCCOC(=O)CCCCC(=O)OCCCC		0.001<RBA<0.1	Not Active		-	-	-	(Prescreen)	In domain	belongs to training set	NA	1000000	1000000			Not Active		-	-	-	-	(Prescreen)	In domain		1000000	1000000	1000000
	C2917739	2917-73-9	Dibutyl nonanedioate	CCCCOC(=O)CCCCCCCC(=O)OCCCC			Not Active		-	-	-	(Prescreen)	In domain		1000000	1000000	1000000			Not Active		-	-	-	-	(Prescreen)	In domain		1000000	1000000	1000000
***	C84742	84-74-2	Dibutyl phthalate	CCCCOC(=O)c1ccccc1C(=O)OCCCC		0.001<RBA<0.1	Active		-	-	+	Phthalates	In domain	belongs to training set	1000000	1000000	1000000		Not active	Active		-	-	+	-	Phtalathes	In domain	belongs to training set	1000000	1000000	1000000
	C683181	683-18-1	Dibutyltin dichloride	CCCC[Sn](Cl)(Cl)CCCC			Not Active		-	-	-	(Prescreen)	Out of Domain		15.3	1000000	1000000			Not Active		-	-	-	-	(Prescreen)	Out of Domain		1000000	1000000	1000000					0.0498693
	C37764253	37764-25-3	Dichlormid	C=CCN(CC=C)C(=O)C(Cl)Cl			Not Active		-	-	-	(Prescreen)	Out of Domain		1000000	1000000	1000000			Not Active		-	-	-	-	(Prescreen)	Out of Domain		1000000	1000000	1000000
	C79436	79-43-6	Dichloroacetic acid	OC(=O)C(Cl)Cl			Not Active		-	-	-	(Prescreen)	Out of Domain		NA	1000000	1000000			Not Active		-	-	-	-	(Prescreen)	Out of Domain		1000000	1000000	1000000
	C97234	97-23-4	Dichlorophen	Oc1ccc(Cl)cc1Cc1cc(Cl)ccc1O			Not Active		-	-	-	0.1<RBA<10	Out of Domain		12	3.96	1.12			Not Active		-	-	-	-	AC,AD,Two nucleophilic sites	Out of Domain		1000000	20.8	1000000			0.110096		0.0635833	0.0142929	1.96429
*	C62737	62-73-7	Dichlorvos	COP(=O)(OC)OC=C(Cl)Cl			Not Active		-	-	-	(Prescreen)	Out of Domain		NA	1000000	1000000		Not active	Not Active		-	-	-	-	(Prescreen)	In domain	belongs to training set	1000000	1000000	1000000
	C15307796	15307-79-6	Diclofenac sodium	O=C(Cc1ccccc1Nc1c(Cl)cccc1Cl)O{-}.[Na]{+}			Not Active		-	-	-	(Prescreen)	Out of Domain		NA	1000000	1000000			Not Active		-	-	-	-	(Prescreen)	Out of Domain		1000000	1000000	1000000
	C99309	99-30-9	Dicloran	Nc1c(Cl)cc(N(=O)=O)cc1Cl			Not Active		-	-	-		Out of Domain		13.6	1000000	1000000			Active		-	-	-	+	Alkylamines	Out of Domain		1000000	1000000	1000000					0.0561029
	C141662	141-66-2	Dicrotophos	CC(=CC(=O)N(C)C)OP(=O)(OC)OC			Not Active		-	-	-	(Prescreen)	Out of Domain		NA	1000000	1000000			Not Active		-	-	-	-	(Prescreen)	Out of Domain		1000000	1000000	1000000
	C80433	80-43-3	Dicumyl peroxide	CC(C)(c1ccccc1)OOC(C)(C)c1ccccc1			Not Active		-	-	-	Phytoestrogens- flavones, flavanones, isoflavones, chalconoids	Out of Domain		NA	1000000	1000000			Not Active		-	-	-	-		Out of Domain		1000000	1000000	1000000
	C2550405	2550-40-5	Dicyclohexyl disulfide	C1CCCCC1SSC1CCCCC1			Not Active		-	-	-		Out of Domain		NA	1000000	1000000			Not Active		-	-	-	-		Out of Domain		1000000	1000000	1000000
	C23386529	23386-52-9	Dicyclohexyl sodium sulfosuccinate	O=C(CC(C(=O)OC1CCCCC1)S(=O)(=O)O{-}.[Na]{+})OC1CCCCC1			Not Active		-	-	-	(Prescreen)	Out of Domain		1000000	1000000	1000000			Not Active		-	-	-	-	(Prescreen)	In domain		1000000	1000000	1000000
	C101837	101-83-7	Dicyclohexylamine	C1CCCCC1NC1CCCCC1			Not Active		-	-	-		Out of Domain		1000000	1000000	1000000			Not Active		-	-	-	-		Out of Domain		1000000	1000000	1000000
	C77736	77-73-6	Dicyclopentadiene	C1C=CC2C1C1CC2C=C1			Not Active		-	-	-		Out of Domain		1000000	1000000	1000000			Not Active		-	-	-	-		Out of Domain		1000000	1000000	1000000
	C7173515	7173-51-5	Didecyldimethylammonium chloride	CCCCCCCCCCN{+}(C)(C)(.Cl{-})CCCCCCCCCC			Not Active		-	-	-	(Prescreen)	Out of Domain		12.7	1000000	7.11			Not Active		-	-	-	-	(Prescreen)	In domain		1000000	29.8	5.7			0.0768456	0.0287719	0.0600787		0.309423
	C111422	111-42-2	Diethanolamine	OCCNCCO			Not Active		-	-	-	(Prescreen)	Out of Domain		NA	1000000	1000000			Not Active		-	-	-	-	(Prescreen)	Out of Domain		1000000	1000000	1000000
	C123251	123-25-1	Diethyl butanedioate	CCOC(=O)CCC(=O)OCC			Not Active		-	-	-	(Prescreen)	In domain		NA	1000000	1000000			Not Active		-	-	-	-	(Prescreen)	In domain		1000000	1000000	1000000
	C762049	762-04-9	Diethyl phosphite	CCOP(O)OCC			Not Active		-	-	-	(Prescreen)	Out of Domain		1000000	1000000	1000000			Not Active		-	-	-	-	(Prescreen)	Out of Domain		1000000	1000000	1000000
***	C84662	84-66-2	Diethyl phthalate	CCOC(=O)c1ccccc1C(=O)OCC		Not Active	Not Active		-	-	-	Phthalates	In domain	belongs to training set	NA	1000000	1000000		0<RBA<0.001%	Active		-	-	-	+	Phthalates	In domain	belongs to training set	1000000	1000000	1000000
	C105533	105-53-3	Diethyl propanedioate	CCOC(=O)CC(=O)OCC			Not Active		-	-	-	(Prescreen)	Out of Domain		1000000	1000000	1000000			Not Active		-	-	-	-	(Prescreen)	Out of Domain		1000000	1000000	1000000
	C64675	64-67-5	Diethyl sulfate	CCOS(=O)(=O)OCC			Not Active		-	-	-	(Prescreen)	Out of Domain		NA	1000000	1000000			Not Active		-	-	-	-	(Prescreen)	Out of Domain		1000000	1000000	1000000
	C111466	111-46-6	Diethylene glycol	OCCOCCO			Not Active		-	-	-	(Prescreen)	Out of Domain		NA	1000000	1000000			Not Active		-	-	-	-	(Prescreen)	In domain		1000000	1000000	1000000
	C111773	111-77-3	Diethylene glycol monomethyl ether	COCCOCCO			Not Active		-	-	-	(Prescreen)	Out of Domain		NA	1000000	1000000			Not Active		-	-	-	-	(Prescreen)	In domain		1000000	1000000	1000000
	C111400	111-40-0	Diethylenetriamine	NCCNCCN			Not Active		-	-	-	(Prescreen)	Out of Domain		1000000	1000000	1000000			Not Active		-	-	-	-	(Prescreen)	Out of Domain		1000000	1000000	1000000
	C43222486	43222-48-6	Difenzoquat metilsulfate	CN1C(c2ccccc2)=CC(c2ccccc2)=N{+}1(C).O{-}S(=O)(=O)OC			Not Active		-	-	-	(Prescreen)	Out of Domain		NA	1000000	1000000			Not Active		-	-	-	-		Out of Domain		1000000	1000000	1000000
	C110338	110-33-8	Dihexyl hexanedioate	CCCCCCOC(=O)CCCCC(=O)OCCCCCC			Not Active		-	-	-	(Prescreen)	In domain		1000000	1000000	1000000			Not Active		-	-	-	-	(Prescreen)	In domain		1000000	1000000	1000000
*	C84753	84-75-3	Dihexyl phthalate	CCCCCCOC(=O)c1ccccc1C(=O)OCCCCCC			Not Active		-	-	-	Phthalates	In domain		NA	1000000	1000000		0<RBA<0.001%	Active		-	-	+	-	Phtalathes	In domain	belongs to training set	1000000	1000000	1000000
**	C141048	141-04-8	Diisobutyl adipate	CC(C)COC(=O)CCCCC(=O)OCC(C)C		0.001<RBA<0.1	Not Active		-	-	-	(Prescreen)	In domain	belongs to training set	NA	1000000	1000000			Not Active		-	-	-	-	(Prescreen)	In domain		1000000	1000000	1000000
	C108838	108-83-8	Diisobutyl ketone	CC(C)CC(=O)CC(C)C			Not Active		-	-	-	(Prescreen)	In domain		1000000	1000000	1000000			Not Active		-	-	-	-	(Prescreen)	In domain		1000000	1000000	1000000
***	C84695	84-69-5	Diisobutyl phthalate	CC(C)COC(=O)c1ccccc1C(=O)OCC(C)C		0.001<RBA<0.1	Active		-	-	+	Phthalates	In domain	belongs to training set	NA	1000000	1000000		0<RBA<0.001%	Not Active		-	-	-	-	Phthalates	In domain	belongs to training set	1000000	1000000	1000000
	C27178161	27178-16-1	Diisodecyl hexanedioate	CC(C)CCCCCCCOC(=O)CCCCC(=O)OCCCCCCCC(C)C			Not Active		-	-	-	(Prescreen)	Out of Domain		NA	1000000	1000000			Not Active		-	-	-	-	(Prescreen)	In domain		1000000	1000000	1000000
	C166412788	166412-78-8	Diisononyl cyclohexane-1,2-dicarboxylate	CC(C)CCCCCCOC(=O)C1CCCCC1C(=O)OCCCCCCC(C)C			Not Active		-	-	-		Out of Domain		NA	1000000	1000000			Not Active		-	-	-	-		Out of Domain		1000000	1000000	1000000
	C1330865	1330-86-5	Diisooctyl adipate	CC(C)CCCCCOC(=O)CCCCC(=O)OCCCCCC(C)C			Not Active		-	-	-	(Prescreen)	In domain		1000000	1000000	1000000			Not Active		-	-	-	-	(Prescreen)	In domain		1000000	1000000	1000000
	C110974	110-97-4	Diisopropanolamine	CC(O)CNCC(C)O			Not Active		-	-	-	(Prescreen)	Out of Domain		1000000	1000000	1000000			Not Active		-	-	-	-	(Prescreen)	Out of Domain		1000000	1000000	1000000
	C1445756	1445-75-6	Diisopropyl methylphosphonate	CC(C)OP(C)(=O)OC(C)C			Not Active		-	-	-	(Prescreen)	Out of Domain		NA	1000000	1000000			Not Active		-	-	-	-	(Prescreen)	Out of Domain		1000000	1000000	1000000
*	C605458	605-45-8	Diisopropyl phthalate	CC(C)OC(=O)c1ccccc1C(=O)OC(C)C			Active		-	-	+	Phthalates	Out of Domain		1000000	1000000	1000000		0<RBA<0.001%	Active		-	-	-	+	Phthalates	In domain	belongs to training set	1000000	1000000	1000000
	C87674688	87674-68-8	Dimethenamid	CC(COC)N(C(=O)CCl)C1=C(C)SC=C1C			Not Active		-	-	-		Out of Domain		NA	1000000	1000000			Not Active		-	-	-	-		Out of Domain		1000000	1000000	1000000
	C55290647	55290-64-7	Dimethipin	CC1=C(C)S(=O)(=O)CCS1(=O)=O			Not Active		-	-	-		Out of Domain		NA	1000000	1000000			Not Active		-	-	-	-		Out of Domain		1000000	1000000	1000000
*	C60515	60-51-5	Dimethoate	CNC(=O)CSP(=S)(OC)OC			Not Active		-	-	-	(Prescreen)	Out of Domain		NA	1000000	1000000		Not active	Not Active		-	-	-	-	(Prescreen)	In domain	belongs to training set	1000000	1000000	1000000
	C1112396	1112-39-6	Dimethoxydimethylsilane	CO[Si](C)(C)OC			Not Active		-	-	-	(Prescreen)	Out of Domain		1000000	1000000	1000000			Not Active		-	-	-	-	(Prescreen)	Out of Domain		1000000	1000000	1000000
	C627930	627-93-0	Dimethyl adipate	COC(=O)CCCCC(=O)OC			Not Active		-	-	-	(Prescreen)	In domain		NA	1000000	1000000			Not Active		-	-	-	-	(Prescreen)	In domain		1000000	1000000	1000000
	C1119400	1119-40-0	Dimethyl glutarate	COC(=O)CCCC(=O)OC			Not Active		-	-	-	(Prescreen)	In domain		NA	1000000	1000000			Not Active		-	-	-	-	(Prescreen)	In domain		1000000	1000000	1000000
	C94600	94-60-0	Dimethyl hexahydroterephthalate	COC(=O)C1CCC(C(=O)OC)CC1			Not Active		-	-	-		Out of Domain		1000000	1000000	1000000			Not Active		-	-	-	-		Out of Domain		1000000	1000000	1000000
	C868859	868-85-9	Dimethyl hydrogen phosphite	COP(=O)OC			Not Active		-	-	-	(Prescreen)	Out of Domain		1000000	1000000	1000000			Not Active		-	-	-	-	(Prescreen)	Out of Domain		1000000	1000000	1000000
	C108598	108-59-8	Dimethyl malonate	COC(=O)CC(=O)OC			Not Active		-	-	-	(Prescreen)	Out of Domain		NA	1000000	1000000			Not Active		-	-	-	-	(Prescreen)	Out of Domain		1000000	1000000	1000000
	C756796	756-79-6	Dimethyl methylphosphonate	COP(C)(=O)OC			Not Active		-	-	-	(Prescreen)	Out of Domain		1000000	1000000	1000000			Not Active		-	-	-	-	(Prescreen)	Out of Domain		1000000	1000000	1000000
*	C131113	131-11-3	Dimethyl phthalate	COC(=O)c1ccccc1C(=O)OC			Not Active		-	-	-	Phthalates	In domain		NA	1000000	1000000		Not active	Not Active		-	-	-	-	Phthalates	In domain	belongs to training set	1000000	1000000	1000000
	C106650	106-65-0	Dimethyl succinate	COC(=O)CCC(=O)OC			Not Active		-	-	-	(Prescreen)	In domain		NA	1000000	1000000			Not Active		-	-	-	-	(Prescreen)	In domain		1000000	1000000	1000000
	C77781	77-78-1	Dimethyl sulfate	COS(=O)(=O)OC			Not Active		-	-	-	(Prescreen)	Out of Domain		NA	1000000	1000000			Not Active		-	-	-	-	(Prescreen)	Out of Domain		1000000	1000000	1000000
	C67685	67-68-5	Dimethyl sulfoxide	CS(C)=O			Not Active		-	-	-	(Prescreen)	Out of Domain		1000000	1000000	1000000			Not Active		-	-	-	-	(Prescreen)	Out of Domain		1000000	1000000	1000000
	C124403	124-40-3	Dimethylamine	CNC			Not Active		-	-	-	(Prescreen)	Out of Domain		1000000	1000000	1000000			Not Active		-	-	-	-	(Prescreen)	Out of Domain		1000000	1000000	1000000
	C108010	108-01-0	Dimethylaminoethanol	CN(C)CCO			Not Active		-	-	-	(Prescreen)	Out of Domain		1000000	1000000	1000000			Not Active		-	-	-	-	(Prescreen)	In domain		1000000	1000000	1000000
	C75605	75-60-5	Dimethylarsinic acid	C[As](C)(O)=O			Not Active		-	-	-	(Prescreen)	Out of Domain		NA	1000000	1000000			Not Active		-	-	-	-	(Prescreen)	Out of Domain		1000000	1000000	1000000
	C151053	151-05-3	Dimethylbenzylcarbinyl acetate	CC(=O)OC(C)(C)Cc1ccccc1			Not Active		-	-	-		Out of Domain		1000000	1000000	1000000			Not Active		-	-	-	-		Out of Domain		1000000	1000000	1000000
	C79447	79-44-7	Dimethylcarbamoyl chloride	CN(C)C(=O)Cl			Not Active		-	-	-	(Prescreen)	Out of Domain		NA	1000000	1000000			Not Active		-	-	-	-	(Prescreen)	Out of Domain		1000000	1000000	1000000
	C7398698	7398-69-8	Dimethyldiallylammonium chloride	CN{+}(C)(.Cl{-})(CC=C)CC=C			Not Active		-	-	-	(Prescreen)	Out of Domain		1000000	1000000	1000000			Not Active		-	-	-	-	(Prescreen)	Out of Domain		1000000	1000000	1000000
	C28804888	28804-88-8	Dimethylnaphthalene	Cc1ccc2ccccc2c1C			Not Active		-	-	-		Out of Domain		1000000	1000000	1000000			Not Active		-	-	-	-		Out of Domain		1000000	1000000	1000000
	C140954	140-95-4	Dimethylolurea	OCNC(=O)NCO			Not Active		-	-	-	(Prescreen)	Out of Domain		1000000	1000000	1000000			Not Active		-	-	-	-	(Prescreen)	Out of Domain		1000000	1000000	1000000
	C753731	753-73-1	Dimethyltin dichloride	C[Sn](C)(Cl)Cl			Not Active		-	-	-	(Prescreen)	Out of Domain		1000000	1000000	1000000			Not Active		-	-	-	-	(Prescreen)	Out of Domain		1000000	1000000	1000000
***	C117840	117-84-0	Dioctyl phthalate	CCCCCCCCOC(=O)c1ccccc1C(=O)OCCCCCCCC		Not Active	Not Active		-	-	-	Phthalates	In domain	belongs to training set	NA	1000000	1000000		Not active	Not Active		-	-	-	-	Phthalates	In domain	belongs to training set	1000000	1000000	1000000
	C2432873	2432-87-3	Dioctyl succinate	CCCCCCCCOC(=O)CCCCCCCCC(=O)OCCCCCCCC			Not Active		-	-	-	(Prescreen)	Out of Domain		NA	1000000	1000000			Not Active		-	-	-	-	(Prescreen)	In domain		1000000	1000000	1000000
*	C131180	131-18-0	Dipentyl phthalate	CCCCCOC(=O)c1ccccc1C(=O)OCCCCC			Not Active		-	-	-	Phthalates	In domain		NA	1000000	1000000		0.001<RBA<0.1%	Active		-	-	+	-	Phtalathes	In domain	belongs to training set	1000000	1000000	1000000
	C957517	957-51-7	Diphenamid	CN(C)C(=O)C(c1ccccc1)c1ccccc1			Not Active		-	-	-		Out of Domain		1000000	1000000	1000000			Not Active		-	-	-	-		Out of Domain		1000000	1000000	1000000
	C147240	147-24-0	Diphenhydramine hydrochloride	Cl_CN(C)CCOC(c1ccccc1)c1ccccc1			Active		-	-	+	Phytoestrogens- flavones, flavanones, isoflavones, chalconoids	Out of Domain		NA	1000000	1000000			Not Active		-	-	-	-	(Prescreen)	Out of Domain		1000000	1000000	1000000
*	C126001	126-00-1	Diphenolic acid	CC(CCC(O)=O)(c1ccc(O)cc1)c1ccc(O)cc1			Active		-	+	-	0.1<RBA<10	In domain		1000000	1000000	1000000		0.001<RBA<0.1%	Active		-	+	-	-	AC	In domain	belongs to training set	1000000	4.54	3.59			0.504405	0.0456825
	C101848	101-84-8	Diphenyl oxide	c1ccccc1Oc1ccccc1			Not Active		-	-	-		Out of Domain		1000000	1000000	1000000			Not Active		-	-	-	-		Out of Domain		1000000	1000000	1000000
*	C122394	122-39-4	Diphenylamine	c1ccccc1Nc1ccccc1			Not Active		-	-	-		Out of Domain		NA	1000000	1000000		Not active	Not Active		-	-	-	-		In domain	belongs to training set	1000000	1000000	1000000
	C587859	587-85-9	Diphenylmercury(II)	c1ccccc1[Hg]c1ccccc1			Not Active		-	-	-		Out of Domain		1000000	1000000	1000000			Not Active		-	-	-	-		Out of Domain		1000000	1000000	1000000
*	C101815	101-81-5	Diphenylmethane	C(c1ccccc1)c1ccccc1			Not Active		-	-	-		Out of Domain		1000000	1000000	1000000		Not active	Not Active		-	-	-	-		In domain	belongs to training set	1000000	1000000	1000000
	C136458	136-45-8	Dipropyl pyridine-2,5-dicarboxylate	CCCOC(=O)c1ccc(C(=O)OCCC)cn1			Not Active		-	-	-		Out of Domain		NA	1000000	1000000			Not Active		-	-	-	-		Out of Domain		1000000	1000000	1000000
	C25265718	25265-71-8	Dipropylene glycol	CCC(O)OC(O)CC			Not Active		-	-	-	(Prescreen)	Out of Domain		NA	1000000	1000000			Not Active		-	-	-	-	(Prescreen)	Out of Domain		1000000	1000000	1000000
	C6385622	6385-62-2	Diquat dibromide monohydrate	Br{-}.n{+}12CCn{+}3(.Br{-})ccccc3-c1cccc2_O			Not Active		-	-	-	(Prescreen)	Out of Domain		NA	1000000	1000000			Not Active		-	-	-	-	(Prescreen)	Out of Domain		1000000	1000000	1000000
	C27344418	27344-41-8	Disodium 4,4'-bis(2-sulfostyryl)biphenyl	O=S(=O)(c1ccccc1C=Cc1ccc(-c2ccc(C=Cc3ccccc3S(=O)(=O)O{-}.[Na]{+})cc2)cc1)O{-}.[Na]{+}			Not Active		-	-	-	(Prescreen)	Out of Domain		1000000	1000000	1.23			Not Active		-	-	-	-	(Prescreen)	In domain		1000000	1000000	1000000							1.78862
	C97778	97-77-8	Disulfiram	CCN(CC)C(=S)SSC(=S)N(CC)CC			Not Active		-	-	-	(Prescreen)	Out of Domain		NA	1000000	1000000			Not Active		-	-	-	-	(Prescreen)	Out of Domain		1000000	1000000	1000000
	C298044	298-04-4	Disulfoton	CCOP(=S)(OCC)SCCSCC			Not Active		-	-	-	(Prescreen)	Out of Domain		NA	1000000	1000000			Not Active		-	-	-	-	(Prescreen)	Out of Domain		1000000	1000000	1000000
	C110054	110-05-4	Di-tert-butyl peroxide	CC(C)(C)OOC(C)(C)C			Not Active		-	-	-	(Prescreen)	Out of Domain		NA	1000000	1000000			Not Active		-	-	-	-	(Prescreen)	Out of Domain		1000000	1000000	1000000
	C97886458	97886-45-8	Dithiopyr	CC(C)Cc1c(C(=O)SC)c(C(F)F)nc(C(F)(F)F)c1C(=O)SC			Not Active		-	-	-		Out of Domain		NA	1000000	1000000			Not Active		-	-	-	-		Out of Domain		1000000	1000000	1000000
	C1321740	1321-74-0	Divinylbenzene	C=Cc1ccccc1C=C			Not Active		-	-	-		Out of Domain		1000000	1000000	1000000			Not Active		-	-	-	-		Out of Domain		1000000	1000000	1000000
	C89781	89-78-1	dl-Menthol	CC(C)C{P+}1CCC{P-}(C)CC{P-}1O			Not Active		-	-	-		Out of Domain		1000000	1000000	1000000			Not Active		-	-	-	-		Out of Domain		1000000	1000000	1000000
	C69658	69-65-8	D-Mannitol	OCC{P-}(O)C{P-}(O)C{P+}(O)C{P+}(O)CO			Not Active		-	-	-	(Prescreen)	Out of Domain		NA	1000000	1000000			Not Active		-	-	-	-	(Prescreen)	In domain		1000000	1000000	1000000
	C577117	577-11-7	Docusate sodium	CCCCC(CC)COC(=O)CC(C(=O)OCC(CC)CCCC)S(=O)(=O)O{-}.[Na]{+}			Not Active		-	-	-	(Prescreen)	Out of Domain		1000000	1000000	4.81			Not Active		-	-	-	-	(Prescreen)	In domain		1000000	1000000	1000000							0.45738
	C143077	143-07-7	Dodecanoic acid	CCCCCCCCCCCC(O)=O			Not Active		-	-	-	(Prescreen)	In domain		1000000	1000000	1000000			Not Active		-	-	-	-	(Prescreen)	In domain		1000000	1000000	1000000
*	C1166525	1166-52-5	Dodecyl gallate	CCCCCCCCCCCCOC(=O)c1cc(O)c(O)c(O)c1			Not Active		-	-	-	0.1<RBA<10,Phthalates	Out of Domain		1000000	1000000	1000000		Not active	Not Active		-	-	-	-	AC,AD,Two nucleophilic sites ,Alkyl hydroxy benzoates	Out of Domain	belongs to training set	1000000	1000000	1000000
	C139968	139-96-8	Dodecyl sulfate triethanolamine	CCCCCCCCCCCCOS(O)(=O)=O_OCCN(CCO)CCO			Not Active		-	-	-	(Prescreen)	Out of Domain		1000000	1000000	7.63			Not Active		-	-	-	-	(Prescreen)	Out of Domain		1000000	1000000	1000000							0.288336
	C123013	123-01-3	Dodecylbenzene	CCCCCCCCCCCCc1ccccc1			Not Active		-	-	-		In domain		NA	1000000	1000000			Not Active		-	-	-	-		In domain		1000000	1000000	1000000
	C27323417	27323-41-7	Dodecylbenzene sulfonate triethanolamine (1:1)	CCCCCCCCCC(CC)c1ccc(S(O)(=O)=O)cc1_OCCN(CCO)CCO			Not Active		-	-	-	(Prescreen)	Out of Domain		NA	1000000	4.49			Not Active		-	-	-	-		Out of Domain		1000000	1000000	1000000							0.489978
	C27176870	27176-87-0	Dodecylbenzenesulfonic acid	CCCCCCCCCC(CC)c1ccc(S(O)(=O)=O)cc1			Not Active		-	-	-		Out of Domain		NA	1000000	2.28			Not Active		-	-	-	-		Out of Domain		26.4	18.3	17.8		0.000659091	0.125137	0.00921348			0.964912
	C112005	112-00-5	Dodecyltrimethylammonium chloride	CCCCCCCCCCCCN{+}(C)(C)(C).Cl{-}			Not Active		-	-	-	(Prescreen)	Out of Domain		NA	1000000	1000000			Not Active		-	-	-	-	(Prescreen)	Out of Domain		1000000	1000000	1000000
	C10025748	10025-74-8	Dysprosium(III) chloride	Cl[Dy](Cl)Cl			Not Active		-	-	-	(Prescreen)	NO DOMAIN		1000000	1000000	1000000			Not Active		-	-	-	-	(Prescreen)	NO DOMAIN		1000000	1000000	1000000
	C24169026	24169-02-6	Econazole nitrate	Clc1ccc(COC(CN2C=CN=C2)c2ccc(Cl)cc2Cl)cc1_ON(=O)=O			Not Active		-	-	-	Phytoestrogens- flavones, flavanones, isoflavones, chalconoids(Prescreen)	Out of Domain		8.05	0.85	5.91			Not Active		-	-	-	-	(Prescreen)	Out of Domain		0.312	1000000	1000000		0.0557692			0.0947826	0.0665882	0.37225		1
	C155569918	155569-91-8	Emamectin benzoate	CCC{P+}(C)C{P+}1C{P-}(C)C=CC{P-}2(CC{P+}3CC{P-}(CC=C(C)C{P-}(OC{P-}4CC{P+}(OC)C{P-}(OC{P-}5CC{P+}(OC)C{P-}(N{+}(C).O{-}C(=O)c6ccccc6)C{P+}(C)O5)C{P+}(C)O4)C{P-}(C)C=CC=C4COC{P+}5C{P+}(O)C(C)=CC{P-}(C(=O)O3)C{P+}45O)O2)O1			Not Active		-	-	-	RBA>10,0.1<RBA<10	Out of Domain		6.39	1000000	1000000			Not Active		-	-	-	-		Out of Domain		1000000	1000000	1000000					0.119405
	C78473719	78473-71-9	Enterolactone	Oc1cccc(CC{P-}2COC(=O)C{P+}2Cc2cccc(O)c2)c1			Active		-	-	+	Two nucleophilic sites	Out of Domain		1000000	10.1	1000000			Active		-	~	+	-	Two nucleophilic sites	Out of Domain		1000000	3.29	1000000			0.696049			0.00560396
	C17372871	17372-87-1	Eosin	O=C1C(Br)=CC2=C(c3ccccc3C(=O)O{-}.[Na]{+})c3cc(Br)c(O{-}.[Na]{+})c(Br)c3OC2=C1Br			Can't predict	Undefined in ranges 0.001<RBA<0.1% and Not active	-	-	~	Two nucleophilic sites	Out of Domain		30.2	1000000	10.9			Not Active		-	-	-	-	(Prescreen)	Out of Domain		1000000	1000000	1000000					0.0252649		0.201835
	C133855988	133855-98-8	Epoxiconazole	Fc1ccc(C2(CN3C=NC=N3)C(c3ccccc3Cl)O2)cc1			Not Active		-	-	-		Out of Domain		1000000	1000000	1000000			Not Active		-	-	-	-		Out of Domain		1000000	1000000	1000000
	C759944	759-94-4	EPTC	CCCN(CCC)C(=O)SCC			Not Active		-	-	-	(Prescreen)	Out of Domain		NA	1000000	1000000			Not Active		-	-	-	-	(Prescreen)	Out of Domain		1000000	1000000	1000000
	C50146	50-14-6	Ergocalciferol	CC(C)C{P-}(C)C={t}CC{P-}(C)C{P-}1CCC{P-}2C(=CC=C3CC{P-}(O)CCC3=C)CCCC{P+}12C			Not Active		-	-	-		Out of Domain		1000000	1000000	1000000			Not Active		-	-	-	-		Out of Domain		1000000	1000000	0.0686				2.39067
	C140670	140-67-0	Estragole	COc1ccc(CC=C)cc1			Not Active		-	-	-		Out of Domain		1000000	1000000	1000000			Not Active		-	-	-	-		Out of Domain		1000000	1000000	1000000
	C55283686	55283-68-6	Ethalfluralin	CCN(CC(C)=C)c1c(N(=O)=O)cc(C(F)(F)F)cc1N(=O)=O			Not Active		-	-	-		Out of Domain		1000000	1000000	1000000			Not Active		-	-	-	-		Out of Domain		1000000	1000000	1000000
	C141435	141-43-5	Ethanolamine	NCCO			Not Active		-	-	-	(Prescreen)	Out of Domain		NA	1000000	1000000			Not Active		-	-	-	-	(Prescreen)	Out of Domain		1000000	1000000	1000000
	C16672870	16672-87-0	Ethephon	OP(O)(=O)CCCl			Not Active		-	-	-	(Prescreen)	Out of Domain		NA	1000000	1000000			Not Active		-	-	-	-	(Prescreen)	Out of Domain		1000000	1000000	1000000
	C563122	563-12-2	Ethion	CCOP(=S)(OCC)SCSP(=S)(OCC)OCC			Not Active		-	-	-	(Prescreen)	Out of Domain		NA	1000000	1000000			Not Active		-	-	-	-	(Prescreen)	Out of Domain		1000000	1000000	1000000
	C13194484	13194-48-4	Ethoprop	CCCSP(=O)(OCC)SCCC			Not Active		-	-	-	(Prescreen)	Out of Domain		NA	1000000	1000000			Not Active		-	-	-	-	(Prescreen)	Out of Domain		1000000	1000000	1000000
	C91532	91-53-2	Ethoxyquin	CCOc1ccc2c(c1)C(C)=CC(C)(C)N2			Not Active		-	-	-		Out of Domain		NA	1000000	1000000			Not Active		-	-	-	-		In domain		1000000	1000000	1000000
	C3025307	3025-30-7	Ethyl (2E,4Z)-deca-2,4-dienoate	CCCCCC=CC=CC(=O)OCC			Not Active		-	-	-	(Prescreen)	Out of Domain		1000000	1000000	1000000			Not Active		-	-	-	-	(Prescreen)	Out of Domain		1000000	1000000	1000000
	C2122705	2122-70-5	Ethyl 1-naphthaleneacetate	CCOC(=O)Cc1cccc2ccccc12			Not Active		-	-	-		Out of Domain		1000000	1000000	1000000			Not Active		-	-	-	-		Out of Domain		1000000	1000000	1000000
*	C87241	87-24-1	Ethyl 2-methylbenzoate	CCOC(=O)c1ccccc1C			Active		-	-	+	Phthalates	Out of Domain		1000000	1000000	1000000		0<RBA<0.001%	Active		-	-	-	+	Alkyl hydroxy benzoates	In domain	belongs to training set	1000000	1000000	1000000
	C94097	94-09-7	Ethyl 4-aminobenzoate	CCOC(=O)c1ccc(N)cc1			Not Active		-	-	-	Phthalates	In domain		1000000	1000000	1000000			Not Active		-	-	-	-	Alkylamines	In domain		1000000	1000000	1000000
*	C6285058	6285-05-8	Ethyl 4-chlorophenyl ketone	CCC(=O)c1ccc(Cl)cc1			Active		-	-	+	Phytoestrogens- flavones, flavanones, isoflavones, chalconoids	Out of Domain		1000000	1000000	1000000		0<RBA<0.001%	Active		-	-	-	+	Benzophenones	In domain	belongs to training set	1000000	1000000	1000000
*	C94086	94-08-6	Ethyl 4-methylbenzoate	CCOC(=O)c1ccc(C)cc1			Active		-	-	+	Phthalates	Out of Domain		1000000	1000000	1000000		0<RBA<0.001%	Active		-	-	-	+	Alkyl hydroxy benzoates	In domain	belongs to training set	1000000	1000000	1000000
	C105544	105-54-4	Ethyl butyrate	CCCC(=O)OCC			Not Active		-	-	-	(Prescreen)	In domain		NA	1000000	1000000			Not Active		-	-	-	-	(Prescreen)	In domain		1000000	1000000	1000000
	C139877	139-87-7	Ethyl diethanolamine	CCN(CCO)CCO			Not Active		-	-	-	(Prescreen)	Out of Domain		1000000	1000000	1000000			Not Active		-	-	-	-	(Prescreen)	In domain		1000000	1000000	1000000
	C106309	106-30-9	Ethyl heptanoate	CCCCCCC(=O)OCC			Not Active		-	-	-	(Prescreen)	In domain		NA	1000000	1000000			Not Active		-	-	-	-	(Prescreen)	In domain		1000000	1000000	1000000
	C123660	123-66-0	Ethyl hexanoate	CCCCCC(=O)OCC			Not Active		-	-	-	(Prescreen)	In domain		1000000	1000000	1000000			Not Active		-	-	-	-	(Prescreen)	In domain		1000000	1000000	1000000
	C111626	111-62-6	Ethyl oleate	CCCCCCCCC=CCCCCCCCC(=O)OCC			Not Active		-	-	-	(Prescreen)	In domain		1000000	1000000	1000000			Not Active		-	-	-	-	(Prescreen)	In domain		1000000	1000000	1000000
	C122510	122-51-0	Ethyl orthoformate	CCOC(OCC)OCC			Not Active		-	-	-	(Prescreen)	Out of Domain		1000000	1000000	1000000			Not Active		-	-	-	-	(Prescreen)	Out of Domain		1000000	1000000	1000000
	C105373	105-37-3	Ethyl propionate	CCC(=O)OCC			Not Active		-	-	-	(Prescreen)	In domain		1000000	1000000	1000000			Not Active		-	-	-	-	(Prescreen)	In domain		1000000	1000000	1000000
	C692864	692-86-4	Ethyl undecylenate	CCOC(=O)CCCCCCCCC=C			Not Active		-	-	-	(Prescreen)	Out of Domain		1000000	1000000	1000000			Not Active		-	-	-	-	(Prescreen)	Out of Domain		1000000	1000000	1000000
	C96457	96-45-7	Ethylene thiourea	S=C1NCCN1			Not Active		-	-	-		Out of Domain		NA	1000000	1000000			Not Active		-	-	-	-		Out of Domain		1000000	1000000	1000000
	C15708415	15708-41-5	Ethylenediaminetetraacetic acid ferric sodium salt	O=C1CN2CCN(CC(=O)O{-}.[Na]{+})CC(=O)O{-}.[Fe]{3+}(.O{-}1).O{-}C(=O)C2			Not Active		-	-	-	(Prescreen)	Out of Domain		1000000	1000000	1000000			Not Active		-	-	-	-	(Prescreen)	Out of Domain		1000000	1000000	1000000
*	C120478	120-47-8	Ethylparaben	CCOC(=O)c1ccc(O)cc1			Not Active		-	-	-	Phthalates	In domain		1000000	1000000	1000000		0<RBA<0.001%	Active		-	-	-	+	Alkyl hydroxy benzoates	In domain	belongs to training set	1000000	1000000	1000000
	C78079	78-07-9	Ethyltriethoxysilane	CCO[Si](CC)(OCC)OCC			Not Active		-	-	-	(Prescreen)	Out of Domain		1000000	1000000	1000000			Not Active		-	-	-	-	(Prescreen)	Out of Domain		1000000	1000000	1000000
	C2593159	2593-15-9	Etridiazole	CCOC1=NC(C(Cl)(Cl)Cl)=NS1			Not Active		-	-	-		Out of Domain		NA	1000000	1000000			Not Active		-	-	-	-		Out of Domain		1000000	1000000	1000000
	C97530	97-53-0	Eugenol	COc1cc(CC=C)ccc1O			Not Active		-	-	-		Out of Domain		1000000	1000000	1000000			Active		-	-	-	+	Alkylphenols	Out of Domain		1000000	1000000	1000000
	C102676313	102676-31-3	Fadrozole hydrochloride	Cl_N#Cc1ccc(C2CCCC3=CN=CN23)cc1			Not Active		-	-	-	(Prescreen)	Out of Domain		1000000	1000000	1000000			Not Active		-	-	-	-	(Prescreen)	Out of Domain		1000000	6.6	1000000			0.34697
	C221246124	221246-12-4	Fandosentan potassium salt	CCc1cc(C2=C(C(=O)O{-}.K{+})N(c3ccccc3C(F)(F)F)S(=O)(=O)c3ccccc23)cc2c1OCO2			Not Active		-	-	-	(Prescreen)	Out of Domain		1000000	1000000	14			Not Active		-	-	-	-	(Prescreen)	Out of Domain		1000000	1000000	1000000							0.157143
	C4602840	4602-84-0	Farnesol	CC(C)=CCCC(C)=CCCC(C)=CCO			Not Active		-	-	-	(Prescreen)	Out of Domain		1000000	1000000	1000000			Not Active		-	-	-	-	(Prescreen)	Out of Domain		1000000	1000000	1000000
	C3844459	3844-45-9	FD&C Blue No. 1	CCN(Cc1cccc(S(=O)(=O)O{-}.[Na]{+})c1)c1ccc(C2=C3C=CC(C=C3)=N{+}(CC)(Cc3cccc(S(=O)(=O)O{-}.[Na]{+})c3).O{-}S(=O)(=O)c3ccccc23)cc1			Not Active		-	-	-		Out of Domain		1000000	1000000	9.45			Not Active		-	-	-	-	(Prescreen)	Out of Domain		1000000	1000000	1000000							0.232804
^^	C2353459	2353-45-9	FD&C Green No. 3	CCN(Cc1cccc(S(=O)(=O)O{-}.[Na]{+})c1)c1ccc(C2=C3C=CC(C=C3)=N{+}(CC)(Cc3cccc(S(=O)(=O)O{-}.[Na]{+})c3).O{-}S(=O)(=O)c3cc(O)ccc23)cc1			Can't predict	Undefined in ranges 0.001<RBA<0.1% and Not active	-	-	~	Two nucleophilic sites	Out of Domain		18.9	1000000	5.11			Not Active		-	-	-	-				1000000	1000000	1000000					0.0403704		0.430528
	C16423680	16423-68-0	FD&C Red 3	O=C1C(I)=CC2=C(c3ccccc3C(=O)O{-}.[Na]{+})c3cc(I)c(O{-}.[Na]{+})c(I)c3OC2=C1I			Can't predict	Undefined in ranges 0.001<RBA<0.1% and Not active	-	-	~	Two nucleophilic sites	Out of Domain		27	1000000	1000000			Not Active		-	-	-	-	(Prescreen)	Out of Domain		1000000	1000000	1000000					0.0282593
^^	C125848	125-84-8	Aminoglutethimide	CCC1(c2ccc(N)cc2)CCC(=O)NC1=O			Not Active		-	-	-	0.1<RBA<10	Out of Domain		1000000	1000000	1000000			Not Active		-	-	-	-	Alkylamines	Out of Domain		1000000	1000000	1000000
	C101053	101-05-3	Anilazine	Clc1ccccc1Nc1nc(Cl)nc(Cl)n1			Not Active		-	-	-		Out of Domain		NA	1000000	1000000			Not Active		-	-	-	-		Out of Domain		1000000	1000000	1000000
^^	C3337711	3337-71-1	Asulam	COC(=O)NS(=O)(=O)c1ccc(N)cc1			Not Active		-	-	-		Out of Domain		NA	1000000	1000000			Not Active		-	-	-	-	Alkylamines	Out of Domain		1000000	1000000	1000000
	C29122687	29122-68-7	Atenolol	CC(C)NCC(O)COc1ccc(CC(N)=O)cc1			Not Active		-	-	-		Out of Domain		1000000	1000000	1000000			Not Active		-	-	-	-		Out of Domain		1000000	1000000	1000000
	C648917139	648917-13-9	AVE2865	OC(=O)C1CCN(c2ccc(F)cc2NC(=O)NC(=O)c2cc(F)c(F)cc2Cl)CC1			Not Active		-	-	-		Out of Domain		NA	1000000	1000000			Not Active		-	-	-	-		Out of Domain		1000000	1000000	1000000
	C862243296	862243-29-6	AVE9423	OC(=O)C1=CN(c2ccccc2C(O)=O)c2cc(Cl)c(Nc3c(Cl)cc(F)cc3F)cc2C1=O			Can't predict	Undefined in ranges 0.001<RBA<0.1% and Not active	-	-	~	Two nucleophilic sites	Out of Domain		NA	1000000	21.8			Not Active		-	-	-	-	Benzophenones	Out of Domain		1000000	1000000	1000000							0.100917
	C22781233	22781-23-3	Bendiocarb	CC1(C)Oc2cccc(OC(=O)NC)c2O1			Not Active		-	-	-		Out of Domain		NA	1000000	1000000			Not Active		-	-	-	-		Out of Domain		1000000	1000000	1000000
	C15310017	15310-01-7	Benodanil	O=C(c1ccccc1I)Nc1ccccc1			Not Active		-	-	-		Out of Domain		NA	1000000	1000000			Not Active		-	-	-	-		Out of Domain		1000000	1000000	1000000
^^	C92875	92-87-5	Benzidine	Nc1ccc(-c2ccc(N)cc2)cc1			Not Active		-	-	-		Out of Domain		1000000	1000000	1000000			Not Active		-	-	-	-	Alkylamines	Out of Domain		1000000	1000000	1000000
	C65850	65-85-0	Benzoic acid	OC(=O)c1ccccc1			Not Active		-	-	-		Out of Domain		NA	1000000	1000000			Not Active		-	-	-	-		Out of Domain		1000000	1000000	1000000
^^	C611201	611-20-1	Benzonitrile, 2-hydroxy-	N#Cc1ccccc1O			Not Active		-	-	-		Out of Domain		1000000	1000000	1000000			Not Active		-	-	-	-		Out of Domain		1000000	1000000	1000000
	C120514	120-51-4	Benzyl benzoate	O=C(c1ccccc1)OCc1ccccc1			Active		-	-	+	Phthalates	In domain		1000000	1000000	1000000			Not Active		-	-	-	-		In domain		1000000	1000000	1000000
	C319857	319-85-7	beta-Hexachlorocyclohexane	ClC{P-}1C{P+}(Cl)C{P-}(Cl)C{P+}(Cl)C{P-}(Cl)C{P+}1Cl			Not Active		-	-	-		In domain		NA	1000000	1000000			Not Active		-	-	-	-		In domain		1000000	1000000	1000000
	C149877418	149877-41-8	Bifenazate	CC(C)OC(=O)NNc1cc(-c2ccccc2)ccc1OC			Not Active		-	-	-		Out of Domain		NA	1000000	1000000			Not Active		-	-	-	-		Out of Domain		1000000	1000000	1000000
*	C491805	491-80-5	Biochanin A	COc1ccc(C2=COc3cc(O)cc(O)c3C2=O)cc1			Active		-	-	+	Two nucleophilic sites,Phytoestrogens- flavones, flavanones, isoflavones, chalconoids	Out of Domain		1000000	1000000	1000000		0.001<RBA<0.1%	Active		-	+	-	-	AC	In domain	belongs to training set	14.8	0.652	1000000		0.00117568	3.51227
*	C6422862	6422-86-2	Bis(2-ethylhexyl) terephthalate	CCCCC(CC)COC(=O)c1ccc(C(=O)OCC(CC)CCCC)cc1			Not Active		-	-	-	Phthalates	Out of Domain		NA	1000000	1000000		Not active	Not Active		-	-	-	-		In domain	belongs to training set	1000000	1000000	1000000
***	C80057	80-05-7	Bisphenol A	CC(C)(c1ccc(O)cc1)c1ccc(O)cc1		0.001<RBA<0.1	Active		-	-	+	Two nucleophilic sites	In domain	belongs to training set	17	5.79	15.2		0.1<RBA<10%	Active		-	+	-	-	AC	In domain	belongs to training set	0.389	0.131	0.15		0.0447301	17.4809	1.09333	0.0448824	0.00977547	0.144737			1		1
	C1675543	1675-54-3	Bisphenol A diglycidyl ether	CC(C)(c1ccc(OCC2CO2)cc1)c1ccc(OCC2CO2)cc1			Active		-	-	+	Two nucleophilic sites	Out of Domain		1000000	1000000	1000000			Not Active		-	-	-	-		In domain		1000000	1000000	1000000
*	C1478611	1478-61-1	Bisphenol AF	Oc1ccc(C(c2ccc(O)cc2)(C(F)(F)F)C(F)(F)F)cc1			Active		-	-	+	Two nucleophilic sites	Out of Domain		1000000	1.46	2.74		0.1<RBA<10%	Active		-	+	-	-	AC	In domain	belongs to training set	0.096	0.0449	0.0242		0.18125	51.0022	6.77686		0.0387671	0.80292			1		1
*	C77407	77-40-7	Bisphenol B	CCC(C)(c1ccc(O)cc1)c1ccc(O)cc1			Active		-	-	+	Two nucleophilic sites	In domain		1000000	1.53	12.6		0.1<RBA<10%	Active		-	+	-	-	AC	In domain	belongs to training set	0.149	0.0291	0.022		0.116779	78.6942	7.45455		0.0369935	0.174603			1		1
^^	C1689845	1689-84-5	Bromoxynil	N#Cc1cc(Br)c(O)c(Br)c1			Not Active		-	-	-		Out of Domain		NA	1000000	1000000			Not Active		-	-	-	-		Out of Domain		1000000	1000000	1000000
	C94804	94-80-4	Butyl (2,4-dichlorophenoxy)acetate	CCCCOC(=O)COc1ccc(Cl)cc1Cl			Not Active		-	-	-		Out of Domain		1000000	1000000	1000000			Not Active		-	-	-	-		Out of Domain		1000000	1000000	1000000
	C136607	136-60-7	Butyl benzoate	CCCCOC(=O)c1ccccc1			Active		-	-	+	Phthalates	In domain		NA	1000000	1000000			Not Active		-	-	-	-		In domain		1000000	1000000	1000000
	C128370	128-37-0	Butylated hydroxytoluene	Cc1cc(C(C)(C)C)c(O)c(C(C)(C)C)c1			Active		-	-	+	Alkylphenols	Out of Domain		1000000	1000000	1000000			Not Active		-	-	-	-		In domain		1000000	1000000	1000000
^^	C842079	842-07-9	C.I. Solvent yellow 14	Oc1ccc2ccccc2c1N={t}Nc1ccccc1			Not Active		-	-	-		Out of Domain		NA	1000000	1000000			Not Active		-	-	-	-		In domain		1000000	1000000	1000000
*	C499752	499-75-2	Carvacrol	CC(C)c1ccc(C)c(O)c1			Active		-	-	+	Alkylphenols	Out of Domain		1000000	1000000	1000000		Not active	Not Active		-	-	-	-		In domain	belongs to training set	1000000	1000000	1000000
	C57749	57-74-9	Chlordane	ClC1CC{P-}2C{P-}(C{P-}1Cl)C{P+}1(Cl)C(Cl)=C(Cl)C2(Cl)C{P+}1(Cl)Cl			Not Active		-	-	-		In domain		NA	1000000	1000000			Not Active		-	-	-	-		Out of Domain		1000000	1000000	1000000
	C115286	115-28-6	Chlorendic acid	OC(=O)C1C(C(O)=O)C2(Cl)C(Cl)=C(Cl)C1(Cl)C2(Cl)Cl			Active		-	-	+	DDT, PCB and Organochlorines type chemicals	Out of Domain		NA	1000000	1000000			Not Active		-	-	-	-		Out of Domain		1000000	1000000	1000000
	C510156	510-15-6	Chlorobenzilate	CCOC(=O)C(O)(c1ccc(Cl)cc1)c1ccc(Cl)cc1			Active		-	-	+	DDT, PCB and Organochlorines type chemicals,Phytoestrogens- flavones, flavanones, isoflavones, chalconoids	Out of Domain		1000000	7.51	1000000			Not Active		-	-	-	-		Out of Domain		1000000	1000000	1000000						0.00753662
	C2675776	2675-77-6	Chloroneb	COc1cc(Cl)c(OC)cc1Cl			Not Active		-	-	-		Out of Domain		NA	1000000	1000000			Not Active		-	-	-	-		Out of Domain		1000000	1000000	1000000
	C3691358	3691-35-8	Chlorophacinone	O=C(C(c1ccccc1)c1ccc(Cl)cc1)C1C(=O)c2ccccc2C1=O			Not Active		-	-	-	0.1<RBA<10	Out of Domain		22.3	1000000	1000000			Not Active		-	-	-	-	Benzophenones	Out of Domain		1000000	17.7	1000000			0.129379		0.0342152
	C1897456	1897-45-6	Chlorothalonil	N#Cc1c(Cl)c(C#N)c(Cl)c(Cl)c1Cl			Not Active		-	-	-		Out of Domain		1000000	1000000	1000000			Not Active		-	-	-	-		Out of Domain		1000000	1000000	1000000
	C2921882	2921-88-2	Chlorpyrifos	CCOP(=S)(OCC)Oc1c(Cl)cc(Cl)c(Cl)n1			Not Active		-	-	-		Out of Domain		NA	1000000	1000000			Not Active		-	-	-	-		Out of Domain		1000000	1000000	1000000
	C5598152	5598-15-2	Chlorpyrifos oxon	CCOP(=O)(OCC)Oc1c(Cl)cc(Cl)c(Cl)n1			Not Active		-	-	-		Out of Domain		NA	1000000	1000000			Not Active		-	-	-	-		Out of Domain		1000000	1000000	1000000
	C5598130	5598-13-0	Chlorpyrifos-methyl	COP(=S)(OC)Oc1c(Cl)cc(Cl)c(Cl)n1			Not Active		-	-	-		Out of Domain		NA	1000000	1000000			Not Active		-	-	-	-		Out of Domain		1000000	1000000	1000000
	C207736058	207736-05-8	CI-1029	CC(C)C{P+}1(CCc2ccc(N)cc2)CC(O)=C(Sc2cc(C)c(CO)cc2C(C)(C)C)C(=O)O1			Active		-	-	+	Two nucleophilic sites	Out of Domain		NA	1000000	1000000			Not Active		-	-	-	-	Two nucleophilic sites ,Alkylamines	Out of Domain		1000000	1000000	1000000
	C179465715	179465-71-5	CJ-013790	NC(=O)N(O)C{P-}1CC{P-}(Oc2cccc(Oc3ccc(F)cc3)c2)C=C1			Not Active		-	-	-		Out of Domain		NA	1000000	1000000			Not Active		-	-	-	-		Out of Domain		1000000	1000000	1000000
	C105512069	105512-06-9	Clodinafop-propargyl	CC{P+}(C(=O)OCC#C)Oc1ccc(Oc2c(F)cc(Cl)cn2)cc1			Not Active		-	-	-		Out of Domain		NA	1000000	1000000			Not Active		-	-	-	-		Out of Domain		1000000	1000000	1000000
	C1702176	1702-17-6	Clopyralid	OC(=O)c1c(Cl)ccc(Cl)n1			Not Active		-	-	-		Out of Domain		NA	1000000	1000000			Not Active		-	-	-	-		Out of Domain		1000000	1000000	1000000
	C120321	120-32-1	Clorophene	Oc1ccc(Cl)cc1Cc1ccccc1			Not Active		-	-	-		Out of Domain		14.4	7.35	13			Not Active		-	-	-	-		Out of Domain		21.5	21.7	13.8		0.000809302	0.10553	0.0118841	0.0529861	0.00770068	0.169231
	C214535770	214535-77-0	CP-457677	CC(C)(O)c1ccc(CNC(=O)c2cccnc2Oc2ccc(F)cc2)cc1			Active		-	-	+	Phytoestrogens- flavones, flavanones, isoflavones, chalconoids	Out of Domain		NA	1000000	1000000			Not Active		-	-	-	-		Out of Domain		1000000	1000000	1000000
	C289716945	289716-94-5	CP-607366	CNCc1cc(F)ccc1Oc1ccc(Cl)c(Cl)c1			Not Active		-	-	-		Out of Domain		1000000	1000000	1000000			Not Active		-	-	-	-		Out of Domain		1000000	1000000	1000000
	C353280076	353280-07-6	CP-612372	CC(C)(O)c1ccc(CNC(=O)c2cccnc2Oc2ccc3c(c2)NON3)cc1			Not Active		-	-	-	Phytoestrogens- flavones, flavanones, isoflavones, chalconoids	Out of Domain		NA	1000000	1000000			Not Active		-	-	-	-		Out of Domain		1000000	1000000	1000000
	C113136779	113136-77-9	Cyclanilide	OC(=O)C1(C(=O)Nc2ccc(Cl)cc2Cl)CC1			Not Active		-	-	-	Flutamides	Out of Domain		NA	1000000	1000000			Not Active		-	-	-	-		Out of Domain		1000000	1000000	1000000
	C122008859	122008-85-9	Cyhalofop-butyl	CCCCOC(=O)C{P-}(C)Oc1ccc(Oc2ccc(C#N)cc2F)cc1			Not Active		-	-	-		Out of Domain		NA	1000000	1000000			Not Active		-	-	-	-		Out of Domain		1000000	1000000	1000000
**	C427510	427-51-0	Cyproterone acetate	CC(=O)C{P-}1(OC(C)=O)CCC{P-}2C{P+}3C=C(Cl)C4=CC(=O)C{P+}5CC{P+}5C{P-}4(C)C{P-}3CCC{P+}12C		0.1<RBA<10	Active		-	+	-	0.1<RBA<10	In domain	belongs to training set	0.0326	0.00763	0.258			Not Active		-	-	-	-		Out of Domain		1000000	1000000	1000000					23.4049	7.41809	8.52713		1		1
*^^	C80080	80-08-0	Dapsone	Nc1ccc(S(=O)(=O)c2ccc(N)cc2)cc1			Not Active		-	-	-		Out of Domain		NA	1000000	1000000		Not active	Not Active		-	-	-	-	Alkylamines	In domain	belongs to training set	1000000	1000000	1000000
	C52918635	52918-63-5	Deltamethrin	CC1(C)C{P-}(C={t}C(Br)Br)C{P-}1C(=O)OC{P+}(C#N)c1cccc(Oc2ccccc2)c1			Not Active		-	-	-	Phytoestrogens- flavones, flavanones, isoflavones, chalconoids	Out of Domain		1000000	1000000	1000000			Not Active		-	-	-	-		Out of Domain		1000000	1000000	1000000
	C13684565	13684-56-5	Desmedipham	CCOC(=O)Nc1cccc(OC(=O)Nc2ccccc2)c1			Not Active		-	-	-		Out of Domain		1000000	1000000	1000000			Not Active		-	-	-	-		Out of Domain		1000000	1000000	1000000
	C27138314	27138-31-4	Di(propylene glycol) dibenzoate	CC(COCC(C)OC(=O)c1ccccc1)OC(=O)c1ccccc1			Active		-	-	+	Phthalates	Out of Domain		NA	1000000	1000000			Not Active		-	-	-	-		In domain		1000000	1000000	1000000
	C1194656	1194-65-6	Dichlobenil	N#Cc1c(Cl)cccc1Cl			Not Active		-	-	-		Out of Domain		NA	1000000	1000000			Not Active		-	-	-	-		Out of Domain		1000000	1000000	1000000
	C117806	117-80-6	Dichlone	O=C1c2ccccc2C(=O)C(Cl)=C1Cl			Not Active		-	-	-	0.1<RBA<10	Out of Domain		1000000	1000000	1000000			Active		-	-	-	+	Benzophenones	Out of Domain		1000000	1000000	1000000
	C120365	120-36-5	Dichlorprop	CC(C(O)=O)Oc1ccc(Cl)cc1Cl			Not Active		-	-	-		Out of Domain		NA	1000000	1000000			Not Active		-	-	-	-		Out of Domain		1000000	1000000	1000000
	C51338273	51338-27-3	Diclofop-methyl	CC(C(=O)OC)Oc1ccc(Oc2ccc(Cl)cc2Cl)cc1			Not Active		-	-	-		Out of Domain		NA	1000000	1000000			Not Active		-	-	-	-		Out of Domain		1000000	1000000	1000000
*	C115322	115-32-2	Dicofol	OC(c1ccc(Cl)cc1)(c1ccc(Cl)cc1)C(Cl)(Cl)Cl			Active		-	-	+	DDT, PCB and Organochlorines type chemicals	Out of Domain		NA	1000000	1000000		0.001<RBA<0.1%	Not Active		-	-	-	-		Out of Domain	belongs to training set	1000000	1000000	1000000
*	C84617	84-61-7	Dicyclohexyl phthalate	O=C(c1ccccc1C(=O)OC1CCCCC1)OC1CCCCC1			Not Active		-	-	-		Out of Domain		1000000	1000000	1000000		0.001<RBA<0.1%	Active		-	-	+	-	Phtalathes	In domain	belongs to training set	1000000	1000000	1000000
	C60571	60-57-1	Dieldrin	ClC1=C(Cl)C{P-}2(Cl)C{P-}3C{P-}4CC{P-}(C{P-}3C{P-}1(Cl)C2(Cl)Cl)C{P-}1C{P+}4O1			Not Active		-	-	-		Out of Domain		NA	1000000	1000000			Not Active		-	-	-	-		Out of Domain		1000000	1000000	1000000
	C120558	120-55-8	Diethylene glycol dibenzoate	O=C(c1ccccc1)OCCOCCOC(=O)c1ccccc1			Active		-	-	+	Phthalates	Out of Domain		NA	1000000	1000000			Not Active		-	-	-	-		In domain		1000000	1000000	1000000
	C35367385	35367-38-5	Diflubenzuron	O=C(c1c(F)cccc1F)NC(=O)Nc1ccc(Cl)cc1			Not Active		-	-	-		Out of Domain		1000000	1000000	1000000			Not Active		-	-	-	-		Out of Domain		1000000	1000000	1000000
*	C1459934	1459-93-4	Dimethyl isophthalate	COC(=O)c1cccc(C(=O)OC)c1			Not Active		-	-	-	Phthalates	Out of Domain		1000000	1000000	1000000		Not active	Not Active		-	-	-	-		In domain	belongs to training set	1000000	1000000	1000000
*	C120616	120-61-6	Dimethyl terephthalate	COC(=O)c1ccc(C(=O)OC)cc1			Not Active		-	-	-	Phthalates	Out of Domain		NA	1000000	1000000		Not active	Not Active		-	-	-	-		In domain	belongs to training set	1000000	1000000	1000000
^^	C1300738	1300-73-8	Dimethylaniline	Cc1cccc(N)c1C			Not Active		-	-	-		Out of Domain		1000000	1000000	1000000			Not Active		-	-	-	-		Out of Domain		1000000	1000000	1000000
	C330541	330-54-1	Diuron	CN(C)C(=O)Nc1ccc(Cl)c(Cl)c1			Active		-	-	+	Flutamides	Out of Domain		1000000	1000000	1000000			Not Active		-	-	-	-		Out of Domain		1000000	1000000	1000000
	C27193868	27193-86-8	Dodecylphenol	CCCCCCCCCCCCc1ccccc1O			Not Active		-	-	-	Alkylphenols	Out of Domain		1000000	1000000	1000000			Not Active		-	-	-	-		In domain		1000000	1000000	1000000
	C361343193	361343-19-3	Elzasonan	CN1CCN(c2ccccc2C=C2C(=O)N(c3ccc(Cl)c(Cl)c3)CCS2)CC1			Not Active		-	-	-	Flutamides	Out of Domain		NA	1000000	1000000			Not Active		-	-	-	-		Out of Domain		1000000	1000000	1000000
**	C115297	115-29-7	Endosulfan	O=S1OCC2C(CO1)C1(Cl)C(Cl)=C(Cl)C2(Cl)C1(Cl)Cl		0.001<RBA<0.1	Active		-	-	+	DDT, PCB and Organochlorines type chemicals	In domain	belongs to training set	NA	1000000	1000000			Not Active		-	-	-	-		Out of Domain		1000000	1000000	1000000
	C959988	959-98-8	Endosulfan I	O=S1OCC{P-}2C{P-}(CO1)C{P-}1(Cl)C(Cl)=C(Cl)C{P-}2(Cl)C1(Cl)Cl			Not Active		-	-	-		In domain		1000000	1000000	1000000			Not Active		-	-	-	-		Out of Domain		1000000	1000000	1000000
	C1031078	1031-07-8	Endosulfan sulfate	O=S1(=O)OCC2C(CO1)C1(Cl)C(Cl)=C(Cl)C2(Cl)C1(Cl)Cl			Active		-	-	+	DDT, PCB and Organochlorines type chemicals	Out of Domain		1000000	1000000	1000000			Not Active		-	-	-	-		Out of Domain		1000000	1000000	1000000
	C72208	72-20-8	Endrin	ClC1=C(Cl)C{P+}2(Cl)C{P+}3C{P-}4CC{P-}(C{P+}3C{P+}1(Cl)C2(Cl)Cl)C{P-}1C{P+}4O1			Not Active		-	-	-		Out of Domain		NA	1000000	1000000			Not Active		-	-	-	-		Out of Domain		1000000	1000000	1000000
	C1024573	1024-57-3	Epoxyheptachlor	ClC1C2C(C3C1C1(Cl)C(Cl)=C(Cl)C3(Cl)C1(Cl)Cl)O2			Active		-	-	+	DDT, PCB and Organochlorines type chemicals	Out of Domain		NA	1000000	1000000			Not Active		-	-	-	-		Out of Domain		1000000	1000000	1000000
	C66230044	66230-04-4	Esfenvalerate	CC(C)C{P-}(c1ccc(Cl)cc1)C(=O)OC{P+}(C#N)c1cccc(Oc2ccccc2)c1			Not Active		-	-	-	Phytoestrogens- flavones, flavanones, isoflavones, chalconoids	Out of Domain		NA	1000000	1000000			Not Active		-	-	-	-		In domain		1000000	1000000	1000000
	C120569	120-56-9	Ethanol, 2,2'-[1,2-ethanediylbis(oxy)]bis-, dibenzoate	O=C(c1ccccc1)OCCOCCOCCOC(=O)c1ccccc1			Active		-	-	+	Phthalates	Out of Domain		1000000	1000000	1000000			Not Active		-	-	-	-		In domain		1000000	1000000	1000000
	C93890	93-89-0	Ethyl benzoate	CCOC(=O)c1ccccc1			Not Active		-	-	-	Phthalates	In domain		1000000	1000000	1000000			Not Active		-	-	-	-		In domain		1000000	1000000	1000000
	C196808454	196808-45-4	Farglitazar	CC1=C(CCOc2ccc(CC{P-}(C(O)=O)Nc3ccccc3C(=O)c3ccccc3)cc2)N=C(c2ccccc2)O1			Not Active		-	-	-	Phytoestrogens- flavones, flavanones, isoflavones, chalconoids	Out of Domain		1000000	1.92	17.4			Not Active		-	-	-	-	Benzophenones	Out of Domain		1000000	1000000	1000000						0.0294792	0.126437
	C137666	137-66-6	Ascorbyl palmitate	CCCCCCCCCCCCCCCC(=O)OCC{P+}(O)C{P+}1C(O)=C(O)C(=O)O1			Active		-	-	+	Two nucleophilic sites	Out of Domain		1000000	1000000	1000000			Not Active		-	-	-	-	Two nucleophilic sites	Out of Domain		1000000	1000000	1000000
	C725228455	725228-45-5	AVE5638	NCc1cccc(C2CCN(C(=O)C3=CC=C(C#Cc4ccccc4F)O3)CC2)c1			Not Active		-	-	-		Out of Domain		1000000	1000000	15.9			Not Active		-	-	-	-		Out of Domain		1000000	1000000	1000000							0.138365
	C35575963	35575-96-3	Azamethiphos	COP(=O)(OC)SCN1c2c(cc(Cl)cn2)OC1=O			Can't predict	Undefined in ranges 0.001<RBA<0.1% and Not active	-	-	~	Two nucleophilic sites	Out of Domain		NA	1000000	1000000			Not Active		-	-	-	-		Out of Domain		1000000	1000000	1000000
	C131860338	131860-33-8	Azoxystrobin	COC=C(c1ccccc1Oc1cc(Oc2ccccc2C#N)ncn1)C(=O)OC			Not Active		-	-	-		Out of Domain		NA	1000000	1000000			Not Active		-	-	-	-		Out of Domain		1000000	1000000	1000000
	C30516871	30516-87-1	AZT; Zidovudine	CC1=CN(C{P-}2CC{P+}(N=N#N)C{P-}(CO)O2)C(=O)NC1=O			Can't predict	Undefined in ranges 0.001<RBA<0.1% and Not active	-	-	~	Two nucleophilic sites	Out of Domain		NA	1000000	1000000			Not Active		-	-	-	-		Out of Domain		1000000	1000000	1000000
	C98730042	98730-04-2	Benoxacor	CC1COc2ccccc2N1C(=O)C(Cl)Cl			Not Active		-	-	-		Out of Domain		1000000	4.11	1000000			Not Active		-	-	-	-		Out of Domain		0.48	0.0525	2.03		0.03625	43.619	0.0807882		0.0137713				1
	C25057890	25057-89-0	Bentazone	CC(C)N1C(=O)c2ccccc2NS1(=O)=O			Not Active		-	-	-	0.1<RBA<10	Out of Domain		NA	1000000	1000000			Not Active		-	-	-	-		Out of Domain		1000000	1000000	1000000
	C253450098	253450-09-8	Besonprodil	O=C1Nc2ccc(S(=O)CCN3CCC(Cc4ccc(F)cc4)CC3)cc2O1			Active		-	-	+	Two nucleophilic sites	Out of Domain		NA	1000000	1000000			Not Active		-	-	-	-		Out of Domain		1000000	1000000	1000000
	C58855	58-85-5	Biotin	OC(=O)CCCCC{P-}1C{P+}2C{P+}(CS1)NC(=O)N2			Can't predict	Undefined in ranges 0.001<RBA<0.1% and Not active	-	-	~	Two nucleophilic sites	Out of Domain		1000000	1000000	1000000			Not Active		-	-	-	-		Out of Domain		1000000	1000000	1000000
	C76493	76-49-3	Bornyl acetate	CC(=O)OC{P+}1CC2CCC1(C)C2(C)C			Not Active		-	-	-		Out of Domain		1000000	1000000	1000000			Not Active		-	-	-	-		In domain		1000000	1000000	1000000
	C314409	314-40-9	Bromacil	CCC(C)N1C(=O)C(Br)=C(C)NC1=O			Not Active		-	-	-	0.1<RBA<10	Out of Domain		NA	1000000	1000000			Not Active		-	-	-	-		Out of Domain		1000000	1000000	1000000
	C16079882	16079-88-2	Bromo-3-chloro-5,5-dimethylhydantoin	CC1(C)C(=O)N(Cl)C(=O)N1Br			Not Active		-	-	-	0.1<RBA<10	Out of Domain		1000000	1000000	1000000			Not Active		-	-	-	-		In domain		1000000	1000000	1000000
	C115399	115-39-9	Bromophenol blue	Oc1c(Br)cc(C2(c3cc(Br)c(O)c(Br)c3)c3ccccc3S(=O)(=O)O2)cc1Br			Can't predict	Undefined in ranges 0.001<RBA<0.1% and Not active	-	-	~	Two nucleophilic sites	Out of Domain		14.2	1000000	3.32			Active		+	-	-	-	AC	Out of Domain		1000000	1000000	1000000					0.0537324		0.662651
	C134605644	134605-64-4	Butafenacil	CC(C)(C(=O)OCC=C)OC(=O)c1cc(N2C(=O)C=C(C(F)(F)F)N(C)C2=O)ccc1Cl			Can't predict	Undefined in ranges 0.001<RBA<0.1% and Not active	-	-	~	Two nucleophilic sites	Out of Domain		NA	1000000	1000000			Not Active		-	-	-	-		Out of Domain		1000000	1000000	1000000
	C2426086	2426-08-6	Butyl glycidyl ether	CCCCOCC1CO1			Not Active		-	-	-		Out of Domain		1000000	1000000	1000000			Not Active		-	-	-	-		In domain		1000000	1000000	1000000
	C4437858	4437-85-8	Butylene carbonate	CCC1COC(=O)O1			Not Active		-	-	-		Out of Domain		1000000	1000000	1000000			Not Active		-	-	-	-		Out of Domain		1000000	1000000	1000000
	C91082176	91082-17-6	C10-21 sulfonic acids phenyl esters	CCCCCCCCCCCCCCCS(=O)(=O)Oc1ccccc1			Not Active		-	-	-		Out of Domain		NA	1000000	1000000			Not Active		-	-	-	-		Out of Domain		1000000	1000000	1000000
	C68609972	68609-97-2	C12-14-Alkyl glycidyl ether	CCCCCCCCCCCCOCC1CO1			Not Active		-	-	-		Out of Domain		1000000	1000000	1000000			Not Active		-	-	-	-		In domain		1000000	1000000	1000000
**	C58082	58-08-2	Caffeine	CN1C=NC2=C1C(=O)N(C)C(=O)N2C		Not Active	Not Active		-	-	-	0.1<RBA<10	Out of Domain	belongs to training set	NA	1000000	1000000			Not Active		-	-	-	-		Out of Domain		1000000	1000000	1000000
	C123122554	123122-55-4	Candoxatril	COCCOCC{P+}(CC1(C(=O)NC{P+}2CCC{P+}(C(O)=O)CC2)CCCC1)C(=O)Oc1ccc2CCCc2c1			Not Active		-	-	-		Out of Domain		NA	1000000	1000000			Not Active		-	-	-	-		Out of Domain		1000000	1000000	1000000
	C2425061	2425-06-1	Captafol	O=C1C2CC=CCC2C(=O)N1SC(Cl)(Cl)C(Cl)Cl			Not Active		-	-	-	0.1<RBA<10	Out of Domain		NA	1000000	1000000			Not Active		-	-	-	-		Out of Domain		1000000	1000000	1000000
	C133062	133-06-2	Captan	O=C1C2CC=CCC2C(=O)N1SC(Cl)(Cl)Cl			Not Active		-	-	-	0.1<RBA<10	Out of Domain		NA	1000000	1000000			Not Active		-	-	-	-		Out of Domain		1000000	1000000	1000000
***	C63252	63-25-2	Carbaryl	CNC(=O)Oc1cccc2ccccc12		Not Active	Not Active		-	-	-		In domain	belongs to training set	NA	1000000	1000000		Not active	Not Active		-	-	-	-		In domain	belongs to training set	1000000	1000000	1000000
	C1563662	1563-66-2	Carbofuran	CC1(C)Cc2cccc(OC(=O)NC)c2O1			Not Active		-	-	-		Out of Domain		NA	1000000	1000000			Not Active		-	-	-	-		Out of Domain		1000000	1000000	1000000
	C55285148	55285-14-8	Carbosulfan	CCCCN(CCCC)SN(C)C(=O)Oc1cccc2CC(C)(C)Oc12			Not Active		-	-	-		Out of Domain		NA	1000000	1000000			Not Active		-	-	-	-		Out of Domain		1000000	1000000	1000000
	C5234684	5234-68-4	Carboxin	CC1=C(C(=O)Nc2ccccc2)SCCO1			Not Active		-	-	-		Out of Domain		NA	1000000	1000000			Not Active		-	-	-	-		Out of Domain		1000000	1000000	1000000
	C128639021	128639-02-1	Carfentrazone-ethyl	CCOC(=O)C(Cl)Cc1cc(N2C(=O)N(C(F)F)C(C)=N2)c(F)cc1Cl			Active		-	-	+	Two nucleophilic sites	Out of Domain		NA	1000000	1000000			Not Active		-	-	-	-		Out of Domain		1000000	1000000	1000000
	C133904	133-90-4	Chloramben	Nc1cc(Cl)cc(C(O)=O)c1Cl			Not Active		-	-	-		Out of Domain		NA	1000000	1000000			Not Active		-	-	-	-		Out of Domain		1000000	1000000	1000000
	C1861321	1861-32-1	Chlorthal-dimethyl	COC(=O)c1c(Cl)c(Cl)c(C(=O)OC)c(Cl)c1Cl			Active		-	-	+	Phthalates	Out of Domain		NA	1000000	1000000			Not Active		-	-	-	-		Out of Domain		1000000	1000000	1000000
	CN/A	N/A	CI-1018	Cc1cc2CCN3c2c(c1)C(c1ccccc1)=NC{P-}(NC(=O)c1ccncc1)C3=O			Not Active		-	-	-	0.1<RBA<10	Out of Domain		NA	1000000	1000000			Not Active		-	-	-	-		Out of Domain		1000000	1000000	1000000
	CN/A	N/A	CI-1044	Nc1cc2CCN3c2c(c1)C(c1ccccc1)=NC{P-}(NC(=O)c1cccnc1)C3=O			Not Active		-	-	-	0.1<RBA<10	Out of Domain		NA	1000000	1000000			Not Active		-	-	-	-		Out of Domain		1000000	1000000	1000000
	C87818313	87818-31-3	Cinmethylin	CC(C)C{P+}12CCC{P+}(C)(C{P-}(OCc3ccccc3C)C1)O2			Not Active		-	-	-		Out of Domain		NA	1000000	1000000			Not Active		-	-	-	-		Out of Domain		1000000	1000000	1000000
	C4291638	4291-63-8	Cladribine	Nc1c2c(nc(Cl)n1)N(C{P-}1CC{P+}(O)C{P-}(CO)O1)C=N2			Not Active		-	-	-	0.1<RBA<10	Out of Domain		NA	1000000	1000000			Not Active		-	-	-	-		Out of Domain		1000000	22.4	1000000			0.102232
	C637070	637-07-0	Clofibrate	CCOC(=O)C(C)(C)Oc1ccc(Cl)cc1			Not Active		-	-	-		Out of Domain		NA	1000000	1000000			Not Active		-	-	-	-		Out of Domain		1000000	1000000	1000000
	C81777891	81777-89-1	Clomazone	CC1(C)CON(Cc2ccccc2Cl)C1=O			Not Active		-	-	-		Out of Domain		NA	5.5	1000000			Not Active		-	-	-	-		Out of Domain		1000000	1000000	1000000						0.0102909
	C101100	101-10-0	Cloprop	CC(C(O)=O)Oc1cccc(Cl)c1			Not Active		-	-	-		Out of Domain		NA	1000000	1000000			Not Active		-	-	-	-		Out of Domain		1000000	1000000	1000000
	C99607702	99607-70-2	Cloquintocet-mexyl	CCCCCC(C)OC(=O)COc1ccc(Cl)c2cccnc12			Not Active		-	-	-		Out of Domain		1000000	1000000	1000000			Not Active		-	-	-	-		Out of Domain		1000000	1000000	1000000
	C64868	64-86-8	Colchicine	CC(=O)NC{P-}1CCc2cc(OC)c(OC)c(OC)c2C2=CC=C(OC)C(=O)C=C12			Can't predict	Undefined in ranges 0.001<RBA<0.1% and Not active	-	-	~	Two nucleophilic sites	Out of Domain		NA	1000000	1000000			Not Active		-	-	-	-		Out of Domain		1000000	1000000	1000000
*	C50226	50-22-6	Corticosterone	CC{P+}12CCC(=O)C=C1CCC{P+}1C{P+}2C{P-}(O)CC{P-}2(C)C{P-}1CCC{P+}2C(=O)CO			Can't predict	Undefined in ranges 0.001<RBA<0.1% and Not active	-	-	~	Two nucleophilic sites	In domain		4.5	0.0412	10.1		Not active	Not Active		-	-	-	-	Two nucleophilic sites	Out of Domain	belongs to training set	1000000	1000000	1000000					0.169556	1.37379	0.217822
	C56724	56-72-4	Coumaphos	CCOP(=S)(OCC)Oc1ccc2c(c1)OC(=O)C(Cl)=C2C			Not Active		-	-	-		Out of Domain		NA	1000000	1000000			Not Active		-	-	-	-		In domain		1000000	1000000	1000000
	C91645	91-64-5	Coumarin	O=C1C=Cc2ccccc2O1			Not Active		-	-	-		Out of Domain		NA	1000000	1000000			Not Active		-	-	-	-		Out of Domain		1000000	1000000	1000000
	C134002601	134002-60-1	CP-085958	OC{P+}1C{P+}(Cc2cccc(C(O)=O)c2)COc2ccc(OCC3=Nc4cc(F)ccc4S3)cc12			Active		-	-	+	Two nucleophilic sites	Out of Domain		1000000	1000000	1000000			Not Active		-	-	-	-	Two nucleophilic sites	Out of Domain		1000000	1000000	1000000
	C50782	50-78-2	Aspirin	CC(=O)Oc1ccccc1C(O)=O			Not Active		-	-	-		Out of Domain		NA	1000000	1000000			Not Active		-	-	-	-		Out of Domain		1000000	1000000	1000000
	C188425856	188425-85-6	Boscalid	O=C(c1cccnc1Cl)Nc1ccccc1-c1ccc(Cl)cc1			Not Active		-	-	-		Out of Domain		NA	1000000	1000000			Active		-	-	+	-	DDT Type	Out of Domain		1000000	1000000	1000000
	C116255482	116255-48-2	Bromuconazole	Clc1ccc(C2(CN3C=NC=N3)CC(Br)CO2)c(Cl)c1			Not Active		-	-	-		Out of Domain		5.15	1.64	1000000			Not Active		-	-	-	-		Out of Domain		1000000	1000000	1000000					0.148155	0.0345122
	C13301616	13301-61-6	C.I. Disperse orange 37	CCN(CCC#N)c1ccc(N={t}Nc2c(Cl)cc(N(=O)=O)cc2Cl)cc1			Not Active		-	-	-		Out of Domain		14.3	26.7	11.1			Not Active		-	-	-	-		Out of Domain		1000000	1000000	1000000					0.0533566	0.00211985	0.198198
	C74115245	74115-24-5	Clofentezine	Clc1ccccc1-c1nnc(-c2ccccc2Cl)nn1			Not Active		-	-	-		Out of Domain		NA	1000000	1000000			Not Active		-	-	-	-		Out of Domain		1000000	1000000	1000000
	C135080034	135080-03-4	CP-100829	NC(=O)N1c2cc(Cl)c(F)cc2C(C(=O)C2=CC(Cl)=CS2)C1=O			Not Active		-	-	-	0.1<RBA<10,Flutamides	Out of Domain		NA	1000000	4.14			Not Active		-	-	-	-		Out of Domain		1000000	1000000	1000000							0.531401
	C158081993	158081-99-3	CP-105696	OC{P+}1C{P-}(Cc2ccc(-c3ccccc3)cc2)COc2cc(C3(C(O)=O)CCCC3)ccc12			Can't predict	Undefined in ranges 0.001<RBA<0.1% and Not active	-	-	~	Two nucleophilic sites	Out of Domain		NA	1000000	1000000			Not Active		-	-	-	-		Out of Domain		1000000	1000000	2.76				0.0594203
	C113734182	113734-18-2	CP-114271	CC(Cc1ccc(OCC(O)=O)cc1)NCC(O)C1=CSC(C(F)(F)F)=N1			Not Active		-	-	-		Out of Domain		NA	1000000	1000000			Not Active		-	-	-	-		Out of Domain		1000000	1000000	1000000
	C145742285	145742-28-5	CP-122721	COc1ccc(OC(F)(F)F)cc1CNC{P-}1CCCNC{P-}1c1ccccc1			Not Active		-	-	-		Out of Domain		NA	1000000	1000000			Not Active		-	-	-	-		Out of Domain		1000000	1000000	1000000
	C186392654	186392-65-4	CP-368296	OC{P-}1CN(C(=O)C{P+}(O)C{P+}(Cc2ccccc2)NC(=O)C2=Cc3cc(Cl)ccc3N2)CC{P-}1O			Can't predict	Undefined in ranges 0.001<RBA<0.1% and Not active	-	-	~	Two nucleophilic sites	Out of Domain		NA	1000000	1000000			Not Active		-	-	-	-	Two nucleophilic sites	Out of Domain		1000000	1000000	1000000
	C194098254	194098-25-4	CP-409092	CNCc1ccc(NC(=O)C2=CNC3CCCC(=O)C2=3)cc1			Not Active		-	-	-	0.1<RBA<10	Out of Domain		NA	1000000	1000000			Not Active		-	-	-	-		Out of Domain		1000000	1000000	1000000
	C210826407	210826-40-7	CP-456773	CC(C)(O)C1=COC(S(=O)(=O)NC(=O)Nc2c3CCCc3cc3CCCc23)=C1			Not Active		-	-	-		Out of Domain		NA	1000000	1000000			Not Active		-	-	-	-		Out of Domain		1000000	1000000	1000000
	C220860504	220860-50-4	CP-457920	CCOc1ccc2c(C(=O)C(C(=O)NCc3ccccc3)=CN2)n1			Not Active		-	-	-	0.1<RBA<10	Out of Domain		NA	1000000	1000000			Not Active		-	-	-	-		Out of Domain		1000000	1000000	1000000
	CN/A	N/A	CP-471358	OC(=O)CCN(C1(C(=O)NO)CCCC1)S(=O)(=O)c1ccc(Oc2ccc(F)cc2)cc1			Not Active		-	-	-		Out of Domain		NA	1000000	1000000			Not Active		-	-	-	-		Out of Domain		1000000	1000000	1000000
	C230954093	230954-09-3	CP-544439	ONC(=O)C1(NS(=O)(=O)c2ccc(Oc3ccc(F)cc3)cc2)CCOCC1			Not Active		-	-	-		Out of Domain		NA	1000000	1000000			Not Active		-	-	-	-		Out of Domain		1000000	1000000	1000000
	CN/A	N/A	CP-608039	CC1C=C(COc2ccc(Cl)cc2CNc2c3c(ncn2)N(C{P-}2C{P+}(O)C{P+}(N)C{P-}(C(=O)NC)O2)C=N3)ON=1			Not Active		-	-	-		Out of Domain		NA	1000000	1000000			Not Active		-	-	-	-	Two nucleophilic sites	Out of Domain		1000000	1000000	1000000
	C445295045	445295-04-5	CP-671305	CC{P+}(C(O)=O)Oc1ccc(CNC(=O)c2cccnc2Oc2ccc3c(c2)OCO3)c(F)c1			Active		-	-	+	Two nucleophilic sites	Out of Domain		NA	1000000	1000000			Not Active		-	-	-	-		Out of Domain		1000000	1000000	1000000
	C368832422	368832-42-2	CP-728663	CCC{P-}1CCC{P+}(NCc2cc3c(cc2OC)C{P-}2CC{P-}2C(=O)N3C)C{P+}(c2ccccc2)N1			Not Active		-	-	-		Out of Domain		NA	1000000	1000000			Not Active		-	-	-	-		Out of Domain		1000000	1000000	1000000
	C66819	66-81-9	Cycloheximide	CC{P-}1CC{P+}(C)CC{P-}(C{P+}(O)CC2CC(=O)NC(=O)C2)C1=O			Can't predict	Undefined in ranges 0.001<RBA<0.1% and Not active	-	-	~	Two nucleophilic sites	Out of Domain		1000000	1000000	1000000			Not Active		-	-	-	-		Out of Domain		1000000	1000000	18.9				0.00867725
	C4449518	4449-51-8	Cyclopamine	CC{P-}1CC{P+}2C{P+}(C{P-}(C)C{P+}3(CCC{P-}4C{P+}5CC=C6CC{P-}(O)CCC{P-}6(C)C{P-}5CC4=C3C)O2)NC1			Not Active		-	-	-		Out of Domain		NA	1000000	1000000			Not Active		-	-	-	-		Out of Domain		1000000	1000000	1000000
	C68359375	68359-37-5	Cyfluthrin	CC1(C)C(C=C(Cl)Cl)C1C(=O)OC(C#N)c1ccc(F)c(Oc2ccccc2)c1			Not Active		-	-	-	Phytoestrogens- flavones, flavanones, isoflavones, chalconoids	Out of Domain		NA	1000000	1000000			Not Active		-	-	-	-		Out of Domain		1000000	1000000	1000000
	C52315078	52315-07-8	Cypermethrin	CC1(C)C(C={t}C(Cl)Cl)C1C(=O)OC(C#N)c1cccc(Oc2ccccc2)c1			Not Active		-	-	-	Phytoestrogens- flavones, flavanones, isoflavones, chalconoids	Out of Domain		NA	1000000	1000000			Not Active		-	-	-	-		In domain		1000000	1000000	1000000
	C69655056	69655-05-6	ddI; Didanosine	OCC{P+}1CCC{P+}(N2C=NC3=C2N=CNC3=O)O1			Can't predict	Undefined in ranges 0.001<RBA<0.1% and Not active	-	-	~	Two nucleophilic sites	Out of Domain		NA	1000000	1000000			Not Active		-	-	-	-		Out of Domain		1000000	1000000	1000000
	C58846778	58846-77-8	Decyl beta-D-glucopyranoside	CCCCCCCCCCOC{P-}1C{P+}(O)C{P-}(O)C{P+}(O)C{P-}(CO)O1			Not Active		-	-	-	0.1<RBA<10	Out of Domain		1000000	1000000	1000000			Not Active		-	-	-	-	Two nucleophilic sites	Out of Domain		1000000	1000000	1000000
	C520456	520-45-6	Dehydroacetic acid	CC1=CC(=O)C(C(C)=O)C(=O)O1			Not Active		-	-	-	0.1<RBA<10	Out of Domain		1000000	1000000	1000000			Not Active		-	-	-	-		Out of Domain		1000000	1000000	1000000
	C53430	53-43-0	Dehydroepiandrosterone	CC{P+}12CCC{P+}(O)CC1=CCC{P+}1C{P+}2CCC{P-}2(C)C{P-}1CCC2=O			Active		-	+	-	0.1<RBA<10	In domain		2.14	1.16	9.38			Active		-	-	+	-	Two nucleophilic sites	In domain		1000000	1.94	1000000			1.18041		0.356542	0.0487931	0.234542		1
	C333415	333-41-5	Diazinon	CCOP(=S)(OCC)Oc1cc(C)nc(C(C)C)n1			Not Active		-	-	-		Out of Domain		NA	1000000	1000000			Not Active		-	-	-	-		Out of Domain		1000000	1000000	1000000
	C78491028	78491-02-8	Diazolidinyl urea	OCNC(=O)N(CO)C1C(=O)N(CO)C(=O)N1CO			Can't predict	Undefined in ranges 0.001<RBA<0.1% and Not active	-	-	~	Two nucleophilic sites	Out of Domain		1000000	1000000	1000000			Not Active		-	-	-	-		Out of Domain		1000000	1000000	1000000
	C962583	962-58-3	Diazoxon	CCOP(=O)(OCC)Oc1cc(C)nc(C(C)C)n1			Not Active		-	-	-		Out of Domain		NA	1000000	1000000			Not Active		-	-	-	-		Out of Domain		1000000	1000000	1000000
	C1918009	1918-00-9	Dicamba	COc1c(Cl)ccc(Cl)c1C(O)=O			Not Active		-	-	-		Out of Domain		NA	1000000	1000000			Not Active		-	-	-	-		Out of Domain		1000000	1000000	1000000
	C145701219	145701-21-9	Diclosulam	CCOc1nc(F)cc2NC(S(=O)(=O)Nc3c(Cl)cccc3Cl)=Nn{+}12			Not Active		-	-	-		Out of Domain		NA	1000000	1000000			Not Active		-	-	-	-		Out of Domain		1000000	1000000	1000000
***	C56531	56-53-1	Diethylstilbestrol	CCC(=C(CC)c1ccc(O)cc1)c1ccc(O)cc1		0.001<RBA<0.1	Active		-	-	+	Two nucleophilic sites	In domain	belongs to training set	10.3	0.3	6.1		RBA>10%	Active		+	-	-	-	AC,AD	In domain	belongs to training set	0.0229	0.0229	0.00632		0.759825	100	25.9494	0.0740777	0.188667	0.360656			1		1
*	C119446683	119446-68-3	Difenoconazole	CC1COC(CN2C=NC=N2)(c2ccc(Oc3ccc(Cl)cc3)cc2Cl)O1			Not Active		-	-	-		Out of Domain		NA	1000000	1000000		Not active	Not Active		-	-	-	-		In domain	belongs to training set	1000000	1000000	1000000
	C20830755	20830-75-5	Digoxin	CC{P+}1C{P-}(OC{P-}2CC{P+}(O)C{P+}(OC{P-}3CC{P+}(O)C{P+}(O)C{P-}(C)O3)C{P-}(C)O2)C{P-}(O)CC{P+}(OC{P-}2CCC{P-}3(C)C{P-}(C2)CCC{P+}2C{P+}3CC{P-}(O)C{P+}3(C)C{P-}(C4COC(=O)C=4)CCC{P+}23O)O1			Can't predict	Undefined in ranges 0.001<RBA<0.1% and Not active	-	-	~	Two nucleophilic sites	Out of Domain		1000000	1000000	1000000			Not Active		-	-	-	-	Two nucleophilic sites	Out of Domain		1000000	1000000	1000000
	C25550985	25550-98-5	Diisodecylphenyl phosphite	CC(C)CCCCCCCOP(OCCCCCCCC(C)C)Oc1ccccc1			Not Active		-	-	-		Out of Domain		1000000	1000000	1000000			Not Active		-	-	-	-		Out of Domain		1000000	1000000	1000000
	C110488705	110488-70-5	Dimethomorph	COc1ccc(C(=CC(=O)N2CCOCC2)c2ccc(Cl)cc2)cc1OC			Not Active		-	-	-		Out of Domain		1000000	1.82	1000000			Not Active		-	-	-	-		Out of Domain		1000000	1000000	1000000						0.0310989
	C828002	828-00-2	Dimethoxane	CC1CC(OC(C)=O)OC(C)O1			Not Active		-	-	-		Out of Domain		NA	1000000	1000000			Not Active		-	-	-	-		In domain		1000000	1000000	1000000
	C39300453	39300-45-3	Dinocap	CC=CC(=O)Oc1c(CCCCCC(C)C)cc(N(=O)=O)cc1N(=O)=O			Not Active		-	-	-		Out of Domain		1000000	1000000	22			Not Active		-	-	-	-		Out of Domain		1000000	1000000	27.9				0.00587814			0.1
	C88857	88-85-7	Dinoseb	CCC(C)c1cc(N(=O)=O)cc(N(=O)=O)c1O			Active		-	-	+	Alkylphenols	Out of Domain		NA	1000000	1000000			Not Active		-	-	-	-		Out of Domain		1000000	1000000	1000000
	C165252700	165252-70-0	Dinotefuran	CNC(NCC1CCOC1)={t}NN(=O)=O			Not Active		-	-	-		Out of Domain		1000000	1000000	1000000			Not Active		-	-	-	-		Out of Domain		1000000	1000000	1000000
*	C744456	744-45-6	Diphenyl isophthalate	O=C(c1cccc(C(=O)Oc2ccccc2)c1)Oc1ccccc1			Active		-	-	+	Two nucleophilic sites	Out of Domain		NA	1000000	1000000		Not active	Not Active		-	-	-	-		In domain	belongs to training set	1000000	1000000	1000000
	C838857	838-85-7	Diphenyl phosphate	OP(=O)(Oc1ccccc1)Oc1ccccc1			Not Active		-	-	-		Out of Domain		1000000	1000000	1000000			Not Active		-	-	-	-		Out of Domain		1000000	1000000	1000000
	C4712554	4712-55-4	Diphenyl phosphite	O=P(Oc1ccccc1)Oc1ccccc1			Not Active		-	-	-		Out of Domain		1000000	1000000	1000000			Not Active		-	-	-	-		Out of Domain		1000000	5.2	1000000			0.440385
	C58866	58-86-6	D-Xylose	OC{P+}1COC(O)C{P+}(O)C{P-}1O			Not Active		-	-	-	0.1<RBA<10	Out of Domain		1000000	0.269	1000000			Not Active		-	-	-	-	Two nucleophilic sites	Out of Domain		1000000	1000000	1000000						0.210409
	C474862	474-86-2	Equilin	CC{P+}12CCC{P-}3C(=CCc4cc(O)ccc34)C{P+}1CCC2=O			Active		-	+	-	0.1<RBA<10	Out of Domain		2.54	0.0461	1000000			Active		+	-	-	-	AB	In domain		0.00876	0.00763	1000000		1.9863	300.131		0.300394	1.22777
	C114078	114-07-8	Erythromycin	CCC{P+}1C{P-}(C)(O)C{P+}(O)C{P-}(C)C(=O)C{P+}(C)CC{P-}(C)(O)C{P+}(OC{P-}2C{P+}(O)C{P-}(N(C)C)CC{P-}(C)O2)C{P-}(C)C{P+}(OC{P-}2CC{P-}(C)(OC)C{P-}(O)C{P+}(C)O2)C{P-}(C)C(=O)O1			Can't predict	Undefined in ranges 0.001<RBA<0.1% and Not active	-	-	~	Two nucleophilic sites	Out of Domain		NA	1000000	1000000			Not Active		-	-	-	-	Two nucleophilic sites	Out of Domain		1000000	1000000	1000000
*	C50271	50-27-1	Estriol	CC{P+}12CCC{P-}3C{P-}(CCc4cc(O)ccc34)C{P+}1CC{P-}(O)C{P+}2O			Active		-	-	+	Two nucleophilic sites	Out of Domain		1000000	2.15	1000000		RBA>10%	Active		+	-	-	-	AB	In domain	belongs to training set	0.00763	0.0229	0.0421		2.28047	100	3.89549		0.0263256				1		1
*	C53167	53-16-7	Estrone	CC{P+}12CCC{P-}3C{P-}(CCc4cc(O)ccc34)C{P+}1CCC2=O			Active		+	-	-	RBA>10	In domain		1000000	0.0601	1000000		RBA>10%	Active		+	-	-	-	AB	In domain	belongs to training set	0.104	0.000795	0.00763		0.167308	2880.5	21.4941		0.941764				1		1
	C131807573	131807-57-3	Famoxadone	CC1(c2ccc(Oc3ccccc3)cc2)C(=O)N(Nc2ccccc2)C(=O)O1			Not Active		-	-	-	0.1<RBA<10	Out of Domain		NA	1000000	1000000			Not Active		-	-	-	-		Out of Domain		1000000	1000000	1000000
	C4548532	4548-53-2	FD&C Red 4	Cc1cc(C)c(S(=O)(=O)O{-}.[Na]{+})cc1N={t}Nc1cc(S(=O)(=O)O{-}.[Na]{+})c2ccccc2c1O			Can't predict	Undefined in ranges 0.001<RBA<0.1% and Not active	-	-	~	Two nucleophilic sites	Out of Domain		1000000	1000000	1000000			Not Active		-	-	-	-	(Prescreen)	Out of Domain		1000000	1000000	1000000
	C1934210	1934-21-0	FD&C Yellow 5	O=C(C1=C(N={t}Nc2ccc(S(=O)(=O)O{-}.[Na]{+})cc2)C(=O)N(c2ccc(S(=O)(=O)O{-}.[Na]{+})cc2)N1)O{-}.[Na]{+}			Can't predict	Undefined in ranges 0.001<RBA<0.1% and Not active	-	-	~	Two nucleophilic sites	Out of Domain		NA	1000000	1000000			Not Active		-	-	-	-	(Prescreen)	Out of Domain		1000000	1000000	1000000
	C2783940	2783-94-0	FD&C Yellow 6	Oc1ccc2cc(S(=O)(=O)O{-}.[Na]{+})ccc2c1N={t}Nc1ccc(S(=O)(=O)O{-}.[Na]{+})cc1			Can't predict	Undefined in ranges 0.001<RBA<0.1% and Not active	-	-	~	Two nucleophilic sites	Out of Domain		NA	1000000	1000000			Not Active		-	-	-	-	(Prescreen)	In domain		1000000	1000000	1000000
	C161326347	161326-34-7	Fenamidone	CC{P+}1(c2ccccc2)C(=O)N(Nc2ccccc2)C(SC)=N1			Not Active		-	-	-		Out of Domain		NA	1000000	1000000			Not Active		-	-	-	-		Out of Domain		1000000	1000000	1000000
	C140567	140-56-7	Fenaminosulf	CN(C)c1ccc(N={t}NS(=O)(=O)O{-}.[Na]{+})cc1			Not Active		-	-	-	(Prescreen)	Out of Domain		NA	1000000	1000000			Not Active		-	-	-	-	(Prescreen)	Out of Domain		1000000	1000000	1000000
	C114369436	114369-43-6	Fenbuconazole	N#CC(CCc1ccc(Cl)cc1)(CN1C=NC=N1)c1ccccc1			Not Active		-	-	-		Out of Domain		NA	1000000	1000000			Not Active		-	-	-	-		Out of Domain		1000000	1000000	1000000
	C1632731	1632-73-1	Fenchol	CC1(C)C2CCC(C)(C2)C1O			Not Active		-	-	-		Out of Domain		1000000	1000000	1000000			Not Active		-	-	-	-		Out of Domain		1000000	1000000	1000000
	C67564914	67564-91-4	Fenpropimorph	CC(Cc1ccc(C(C)(C)C)cc1)CN1CC{P+}(C)OC{P+}(C)C1			Not Active		-	-	-		Out of Domain		1000000	1000000	1000000			Not Active		-	-	-	-		Out of Domain		1000000	1000000	1000000
	C101428	101-42-8	Fenuron	CN(C)C(=O)Nc1ccccc1			Not Active		-	-	-		Out of Domain		1000000	1000000	1000000			Not Active		-	-	-	-		Out of Domain		1000000	1000000	1000000
	C206440	206-44-0	Fla	c1cccc2c1c1cccc3cccc2c13			Not Active		-	-	-		Out of Domain		NA	1000000	1000000			Not Active		-	-	-	-		Out of Domain		1000000	1000000	1000000
**	C525826	525-82-6	Flavone	O=C1C=C(c2ccccc2)Oc2ccccc12		0.001<RBA<0.1	Active		-	-	+	Phytoestrogens- flavones, flavanones, isoflavones, chalconoids	In domain	belongs to training set	1000000	6.58	1000000			Not Active		-	-	-	-	Benzophenones	Out of Domain		1000000	1000000	1000000						0.00860182
	C181274179	181274-17-9	Flucarbazone-sodium	CN1C(OC)=NN(C(=O)N{-}(.[Na]{+})S(=O)(=O)c2ccccc2OC(F)(F)F)C1=O			Not Active		-	-	-	0.1<RBA<10(Prescreen)	Out of Domain		1000000	1000000	1000000			Not Active		-	-	-	-	(Prescreen)	Out of Domain		1000000	1000000	1000000
	C86386734	86386-73-4	Fluconazole	OC(CN1C=NC=N1)(CN1C=NC=N1)c1ccc(F)cc1F			Not Active		-	-	-	Phytoestrogens- flavones, flavanones, isoflavones, chalconoids	Out of Domain		NA	1000000	1000000			Not Active		-	-	-	-		Out of Domain		1000000	1000000	1000000
	C62924703	62924-70-3	Flumetralin	CCN(Cc1c(Cl)cccc1F)c1c(N(=O)=O)cc(C(F)(F)F)cc1N(=O)=O			Not Active		-	-	-		Out of Domain		NA	1000000	1000000			Not Active		-	-	-	-		Out of Domain		1000000	1000000	1000000
	C98967409	98967-40-9	Flumetsulam	Cc1ccn{+}2c(NC(S(=O)(=O)Nc3c(F)cccc3F)=N2)n1			Not Active		-	-	-		Out of Domain		NA	1000000	1000000			Not Active		-	-	-	-		Out of Domain		1000000	1000000	8.88				0.0184685
	C2164172	2164-17-2	Fluometuron	CN(C)C(=O)Nc1cccc(C(F)(F)F)c1			Not Active		-	-	-		Out of Domain		NA	1000000	1000000			Not Active		-	-	-	-		Out of Domain		1000000	1000000	1000000
	C86737	86-73-7	Fluorene	C1c2ccccc2-c2ccccc12			Not Active		-	-	-		Out of Domain		NA	1000000	1000000			Not Active		-	-	-	-		In domain		1000000	1000000	1000000
	C2321075	2321-07-5	Fluorescein	Oc1ccc2c(c1)Oc1cc(O)ccc1C21c2ccccc2C(=O)O1			Active		-	-	+	Phytoestrogens- flavones, flavanones, isoflavones, chalconoids	Out of Domain		1000000	1000000	12.4			Active		-	~	+	-	Two nucleophilic sites	Out of Domain		14.3	9.75	22.5		0.00121678	0.234872	0.00728889			0.177419
	C144490	144-49-0	Fluoroacetic acid	OC(=O)CF			Not Active		-	-	-	(Prescreen)	Out of Domain		1000000	1000000	1000000			Not Active		-	-	-	-	(Prescreen)	Out of Domain		1000000	1000000	1000000
	C59756604	59756-60-4	Fluridone	CN1C=C(c2ccccc2)C(=O)C(c2cccc(C(F)(F)F)c2)=C1			Not Active		-	-	-		Out of Domain		NA	1000000	1000000			Not Active		-	-	-	-		Out of Domain		1000000	1000000	1000000
	C85509199	85509-19-9	Flusilazole	C[Si](CN1C=NC=N1)(c1ccc(F)cc1)c1ccc(F)cc1			Not Active		-	-	-		Out of Domain		1000000	3.53	1000000			Not Active		-	-	-	-		Out of Domain		1000000	1000000	1000000						0.016034
**	C13311847	13311-84-7	Flutamide	CC(C)C(=O)Nc1ccc(N(=O)=O)c(C(F)(F)F)c1		0.001<RBA<0.1	Active		-	-	+	Flutamides	In domain	belongs to training set	8.32	0.342	1000000			Not Active		-	-	-	-		In domain		1000000	1000000	1000000					0.0917067	0.165497
	C83657243	83657-24-3	Diniconazole	CC(C)(C)C(O)C(=Cc1ccc(Cl)cc1Cl)N1C=NC=N1			Not Active		-	-	-		Out of Domain		1000000	1000000	1000000			Not Active		-	-	-	-		Out of Domain		1000000	1000000	1000000
	C52225204	52225-20-4	dl-alpha-Tocopheryl acetate	CC(C)CCCC{P-}(C)CCCC{P-}(C)CCCC{P+}1(C)CCc2c(C)c(OC(C)=O)c(C)c(C)c2O1			Not Active		-	-	-		Out of Domain		1000000	1000000	1000000			Not Active		-	-	-	-		Out of Domain		1000000	1000000	1000000
	C145733	145-73-3	Endothal	OC(=O)C1C2CCC(C1C(O)=O)O2			Not Active		-	-	-		Out of Domain		NA	1000000	1000000			Not Active		-	-	-	-		Out of Domain		1000000	1000000	1000000
	C26225796	26225-79-6	Ethofumesate	CCOC1C(C)(C)c2cc(OS(C)(=O)=O)ccc2O1			Not Active		-	-	-		Out of Domain		NA	1000000	1000000			Not Active		-	-	-	-		Out of Domain		1000000	1000000	1000000
	C121391	121-39-1	Ethyl 3-phenylglycidate	CCOC(=O)C1C(c2ccccc2)O1			Not Active		-	-	-		Out of Domain		1000000	1000000	1000000			Not Active		-	-	-	-		Out of Domain		1000000	1000000	1000000
	C87252	87-25-2	Ethyl anthranilate	CCOC(=O)c1ccccc1N			Active		-	-	+	Phthalates	Out of Domain		1000000	1000000	1000000			Not Active		-	-	-	-		Out of Domain		1000000	1000000	1000000
	C77838	77-83-8	Ethyl methylphenylglycidate	CCOC(=O)C1C(C)(c2ccccc2)O1			Not Active		-	-	-		Out of Domain		1000000	1000000	1000000			Not Active		-	-	-	-		In domain		1000000	1000000	1000000
	C80844071	80844-07-1	Etofenprox	CCOc1ccc(C(C)(C)COCc2cccc(Oc3ccccc3)c2)cc1			Can't predict	Undefined in ranges 0.001<RBA<0.1% and Not active	-	-	~	Two nucleophilic sites	Out of Domain		NA	1000000	1000000			Not Active		-	-	-	-		Out of Domain		1000000	1000000	1000000
	C153233911	153233-91-1	Etoxazole	CCOc1cc(C(C)(C)C)ccc1C1COC(c2c(F)cccc2F)=N1			Not Active		-	-	-		Out of Domain		NA	1000000	1000000			Not Active		-	-	-	-		Out of Domain		1000000	1000000	1000000
	C49562289	49562-28-9	Fenofibrate	CC(C)OC(=O)C(C)(C)Oc1ccc(C(=O)c2ccc(Cl)cc2)cc1			Not Active		-	-	-	Phytoestrogens- flavones, flavanones, isoflavones, chalconoids	Out of Domain		NA	1000000	1000000			Not Active		-	-	-	-	Benzophenones	Out of Domain		1000000	1000000	1000000
	C69377817	69377-81-7	Fluroxypyr	Nc1c(Cl)c(F)nc(OCC(O)=O)c1Cl			Not Active		-	-	-		Out of Domain		NA	1000000	1000000			Not Active		-	-	-	-		Out of Domain		1000000	1000000	1000000
	C22224926	22224-92-6	Fenamiphos	CCOP(=O)(NC(C)C)Oc1ccc(SC)c(C)c1			Not Active		-	-	-		Out of Domain		1000000	1000000	1000000			Not Active		-	-	-	-		Out of Domain		1000000	1000000	1000000
	C60168889	60168-88-9	Fenarimol	OC(c1ccccc1Cl)(c1ccc(Cl)cc1)c1cncnc1			Active		-	-	+	DDT, PCB and Organochlorines type chemicals,Phytoestrogens- flavones, flavanones, isoflavones, chalconoids	Out of Domain		1000000	1000000	1000000			Not Active		-	-	-	-		Out of Domain		1000000	1000000	1000000
	C126833178	126833-17-8	Fenhexamid	CC1(C(=O)Nc2ccc(O)c(Cl)c2Cl)CCCCC1			Not Active		-	-	-	Flutamides	Out of Domain		NA	1.71	1000000			Not Active		-	-	-	-		Out of Domain		1000000	1000000	1000000						0.0330994
	C122145	122-14-5	Fenitrothion	Cc1cc(OP(=S)(OC)OC)ccc1N(=O)=O			Not Active		-	-	-		Out of Domain		5.12	0.0756	9.72			Not Active		-	-	-	-		In domain		1000000	1000000	1000000					0.149023	0.748677	0.226337		1
	C66441234	66441-23-4	Fenoxaprop-ethyl	CCOC(=O)C(C)Oc1ccc(OC2=Nc3ccc(Cl)cc3O2)cc1			Active		-	-	+	Two nucleophilic sites	Out of Domain		NA	1000000	1000000			Not Active		-	-	-	-		Out of Domain		1000000	1000000	1000000
	C71283802	71283-80-2	Fenoxaprop-P-ethyl	CCOC(=O)C{P-}(C)Oc1ccc(OC2=Nc3ccc(Cl)cc3O2)cc1			Active		-	-	+	Two nucleophilic sites	Out of Domain		1000000	1000000	1000000			Not Active		-	-	-	-		Out of Domain		1000000	1000000	1000000
*	C72490018	72490-01-8	Fenoxycarb	CCOC(=O)NCCOc1ccc(Oc2ccccc2)cc1			Not Active		-	-	-		Out of Domain		NA	1000000	1000000		Not active	Not Active		-	-	-	-		In domain	belongs to training set	1000000	1000000	1000000
	C39515418	39515-41-8	Fenpropathrin	CC1(C)C(C(=O)OC(C#N)c2cccc(Oc3ccccc3)c2)C1(C)C			Not Active		-	-	-	Phytoestrogens- flavones, flavanones, isoflavones, chalconoids	Out of Domain		NA	1000000	1000000			Not Active		-	-	-	-		Out of Domain		1000000	1000000	1000000
	C55389	55-38-9	Fenthion	Cc1cc(OP(=S)(OC)OC)ccc1SC			Not Active		-	-	-		Out of Domain		NA	3.34	1000000			Not Active		-	-	-	-		Out of Domain		1000000	1000000	1000000						0.0169461
*	C51630581	51630-58-1	Fenvalerate	CC(C)C(c1ccc(Cl)cc1)C(=O)OC(C#N)c1cccc(Oc2ccccc2)c1			Not Active		-	-	-	Phytoestrogens- flavones, flavanones, isoflavones, chalconoids	Out of Domain		1000000	1000000	1000000		Not active	Not Active		-	-	-	-		In domain	belongs to training set	1000000	1000000	1000000
	C98319267	98319-26-7	Finasteride	CC(C)(C)NC(=O)C{P-}1CCC{P-}2C{P+}3CCC{P+}4C{P+}(C)(C=CC(=O)N4)C{P-}3CCC{P+}12C			Active		-	+	-	0.1<RBA<10	Out of Domain		1000000	2.78	1000000			Not Active		-	-	-	-		Out of Domain		1000000	1000000	1000000						0.0203597
	C120068373	120068-37-3	Fipronil	NC1=C(S(=O)C(F)(F)F)C(C#N)=NN1c1c(Cl)cc(C(F)(F)F)cc1Cl			Not Active		-	-	-		Out of Domain		NA	1000000	1000000			Not Active		-	-	-	-		In domain		1000000	1000000	1000000
	C69806504	69806-50-4	Fluazifop-butyl	CCCCOC(=O)C(C)Oc1ccc(Oc2ccc(C(F)(F)F)cn2)cc1			Not Active		-	-	-		Out of Domain		NA	1000000	1000000			Not Active		-	-	-	-		Out of Domain		1000000	1000000	1000000
	C79241466	79241-46-6	Fluazifop-P-butyl	CCCCOC(=O)C{P-}(C)Oc1ccc(Oc2ccc(C(F)(F)F)cn2)cc1			Not Active		-	-	-		Out of Domain		NA	1000000	1000000			Not Active		-	-	-	-		Out of Domain		1000000	1000000	1000000
	C79622596	79622-59-6	Fluazinam	O=N(=O)c1cc(C(F)(F)F)c(Cl)c(N(=O)=O)c1Nc1c(Cl)cc(C(F)(F)F)cn1			Not Active		-	-	-		Out of Domain		NA	1000000	1000000			Not Active		-	-	-	-		Out of Domain		1000000	1000000	1000000
	C131341861	131341-86-1	Fludioxonil	N#CC1=CNC=C1c1cccc2c1OC(F)(F)O2			Not Active		-	-	-		Out of Domain		NA	1000000	1000000			Not Active		-	-	-	-		Out of Domain		1000000	1000000	1000000
	C142459583	142459-58-3	Flufenacet	CC(C)N(C(=O)COC1=NN=C(C(F)(F)F)S1)c1ccc(F)cc1			Not Active		-	-	-		Out of Domain		NA	1000000	1000000			Not Active		-	-	-	-		Out of Domain		1000000	1000000	1000000
	C188489078	188489-07-8	Flufenpyr-ethyl	CCOC(=O)COc1cc(N2C(=O)C(C)=C(C(F)(F)F)C=N2)c(F)cc1Cl			Active		-	-	+	Two nucleophilic sites	Out of Domain		NA	1000000	1000000			Not Active		-	-	-	-		Out of Domain		1000000	1000000	1000000
	C87546187	87546-18-7	Flumiclorac-pentyl	CCCCCOC(=O)COc1cc(N2C(=O)C3CCCCC=3C2=O)c(F)cc1Cl			Active		-	-	+	Two nucleophilic sites	Out of Domain		NA	1000000	1000000			Not Active		-	-	-	-		Out of Domain		1000000	1000000	1000000
	C103361097	103361-09-7	Flumioxazin	C#CCN1C(=O)COc2cc(F)c(N3C(=O)C4CCCCC=4C3=O)cc12			Can't predict	Undefined in ranges 0.001<RBA<0.1% and Not active	-	-	~	Two nucleophilic sites	Out of Domain		NA	1000000	1000000			Not Active		-	-	-	-		Out of Domain		1000000	1000000	1000000
	C361377299	361377-29-9	Fluoxastrobin	CON=C(c1ccccc1Oc1c(F)c(Oc2ccccc2Cl)ncn1)C1=NOCCO1			Not Active		-	-	-		Out of Domain		NA	1000000	1000000			Not Active		-	-	-	-		Out of Domain		1000000	1000000	1000000
	C81406373	81406-37-3	Fluroxypyr-meptyl	CCCCCCC(C)OC(=O)COc1c(Cl)c(N)c(Cl)c(F)n1			Not Active		-	-	-		Out of Domain		NA	1000000	1000000			Not Active		-	-	-	-		Out of Domain		1000000	1000000	1000000
	C117337196	117337-19-6	Fluthiacet-methyl	COC(=O)CSc1cc(N=C2N3CCCCN3C(=O)S2)c(F)cc1Cl			Can't predict	Undefined in ranges 0.001<RBA<0.1% and Not active	-	-	~	Two nucleophilic sites	Out of Domain		NA	1000000	1000000			Not Active		-	-	-	-		Out of Domain		1000000	1000000	1000000
	C66332965	66332-96-5	Flutolanil	CC(C)Oc1cccc(NC(=O)c2ccccc2C(F)(F)F)c1			Not Active		-	-	-		Out of Domain		NA	1000000	1000000			Not Active		-	-	-	-		Out of Domain		1000000	1000000	1000000
	C111812589	111812-58-9	Fenpyroximate (Z,E)	CC1C(C={t}NOCc2ccc(C(=O)OC(C)(C)C)cc2)=C(Oc2ccccc2)N(C)N=1			Not Active		-	-	-	Phthalates	Out of Domain		NA	1000000	1000000			Not Active		-	-	-	-		Out of Domain		1000000	1000000	1000000
	C101463698	101463-69-8	Flufenoxuron	O=C(c1c(F)cccc1F)NC(=O)Nc1ccc(Oc2ccc(C(F)(F)F)cc2Cl)cc1F			Not Active		-	-	-		Out of Domain		1000000	1000000	1000000			Not Active		-	-	-	-		Out of Domain		1000000	1000000	1000000
	C68157608	68157-60-8	Forchlorfenuron	O=C(Nc1ccccc1)Nc1ccnc(Cl)c1			Not Active		-	-	-		Out of Domain		NA	1000000	1000000			Not Active		-	-	-	-		Out of Domain		1000000	1000000	1000000
	C500001	N/A	Formalin	C=O			Not Active		-	-	-	(Prescreen)	Out of Domain		1000000	1000000	1000000			Not Active		-	-	-	-	(Prescreen)	Out of Domain		1000000	1000000	1000000
	C75127	75-12-7	Formamide	NC=O			Not Active		-	-	-	(Prescreen)	Out of Domain		NA	1000000	1000000			Not Active		-	-	-	-	(Prescreen)	Out of Domain		1000000	1000000	1000000
	C23422539	23422-53-9	Formetanate hydrochloride	Cl_CNC(=O)Oc1cccc(N={t}CN(C)C)c1			Not Active		-	-	-	(Prescreen)	Out of Domain		NA	1000000	1000000			Not Active		-	-	-	-	(Prescreen)	Out of Domain		1000000	1000000	1000000
	C129299907	129299-90-7	FR121052	CC1=C2CCC{P+}(CC3=C(C)NC=N3)C(=O)N2c2ccccc12_Cl			Not Active		-	-	-	(Prescreen)	Out of Domain		NA	1000000	1000000			Not Active		-	-	-	-	(Prescreen)	Out of Domain		1000000	1000000	1000000
	C136042198	136042-19-8	FR130739	CCCCC1=Nc2cccnc2N1Cc1ccc(-c2ccccc2C2=NN=NN{-}2.[Na]{+})cc1			Not Active		-	-	-	(Prescreen)	Out of Domain		NA	1000000	1000000			Not Active		-	-	-	-	(Prescreen)	Out of Domain		1000000	1000000	1000000
	C138472012	138472-01-2	FR900409	CCC(={c}CC(C(N)=O)=NO)C(C)N(=O)=O			Not Active		-	-	-	(Prescreen)	Out of Domain		NA	1000000	1000000			Not Active		-	-	-	-	(Prescreen)	Out of Domain		1000000	1000000	1000000
^	C129453618	129453-61-8	Fulvestrant	CC{P+}12CCC{P-}3C{P+}(C{P+}1CCC{P+}2O)C{P+}(CCCCCCCCCS(=O)CCCC(F)(F)C(F)(F)F)Cc1cc(O)ccc31			Can't predict	Undefined in ranges 0.001<RBA<0.1% and Not active	-	-	~	Two nucleophilic sites	Out of Domain		14.4	1000000	1000000			Can't predict	Undefined in ranges 0.1<RBA<10% and 0<RBA<0.1%	-	~	~	-	AB,AC	Out of Domain		0.503	0.0123	9.66		0.0345924	186.179	0.0169772	0.0529861					1
	C110178	110-17-8	Fumaric acid	OC(=O)C={t}CC(O)=O			Not Active		-	-	-	(Prescreen)	Out of Domain		1000000	1000000	1000000			Not Active		-	-	-	-	(Prescreen)	Out of Domain		1000000	1000000	1000000
	C17465860	17465-86-0	gamma-Cyclodextrin	OCC{P+}1C{P+}2C{P+}(O)C{P-}(O)C{P+}(O1)OC{P+}1C{P-}(CO)OC{P-}(C{P+}(O)C{P-}1O)OC{P+}1C{P-}(CO)OC{P-}(C{P+}(O)C{P-}1O)OC{P+}1C{P-}(CO)OC{P-}(C{P+}(O)C{P-}1O)OC{P+}1C{P-}(CO)OC{P-}(C{P+}(O)C{P-}1O)OC{P+}1C{P-}(CO)OC{P-}(C{P+}(O)C{P-}1O)OC{P+}1C{P-}(CO)OC{P-}(C{P+}(O)C{P-}1O)OC{P+}1C{P-}(CO)OC{P-}(C{P+}(O)C{P-}1O)O2			Not Active		-	-	-	0.1<RBA<10	Out of Domain		1000000	1000000	1000000			Not Active		-	-	-	-	Two nucleophilic sites	Out of Domain		1000000	1000000	1000000
	C99854	99-85-4	gamma-Terpinene	CC(C)C1CC=C(C)CC=1			Not Active		-	-	-		Out of Domain		1000000	1000000	1000000			Not Active		-	-	-	-		Out of Domain		1000000	1000000	1000000
***	C446720	446-72-0	Genistein	Oc1ccc(C2=COc3cc(O)cc(O)c3C2=O)cc1		0.001<RBA<0.1	Active		-	-	+	Two nucleophilic sites,Phytoestrogens- flavones, flavanones, isoflavones, chalconoids	In domain	belongs to training set	1000000	1000000	1000000		0.1<RBA<10%	Active		-	-	+	-	Two nucleophilic sites ,Carbonyl type chemicals	In domain	belongs to training set	0.0983	0.0167	0.0901		0.177009	137.126	1.8202						1		1
	C548629	548-62-9	Gentian violet	CN(C)c1ccc(C(=C2C=CC(=N{+}(C)(C).Cl{-})C=C2)c2ccc(N(C)C)cc2)cc1			Not Active		-	-	-	(Prescreen)	Out of Domain		16.7	1000000	4.11			Not Active		-	-	-	-	(Prescreen)	Out of Domain		1000000	1000000	1000000					0.0456886		0.53528
	C106241	106-24-1	Geraniol	CC(C)=CCCC(C)=CCO			Not Active		-	-	-	(Prescreen)	Out of Domain		1000000	1000000	1000000			Not Active		-	-	-	-	(Prescreen)	Out of Domain		1000000	1000000	1000000
	C105873	105-87-3	Geranyl acetate	CC(C)=CCCC(C)=CCOC(C)=O			Not Active		-	-	-	(Prescreen)	Out of Domain		NA	1000000	1000000			Not Active		-	-	-	-	(Prescreen)	Out of Domain		1000000	1000000	1000000
	C111308	111-30-8	Glutaraldehyde	O=CCCCC=O			Not Active		-	-	-	(Prescreen)	Out of Domain		1000000	4.02	1000000			Not Active		-	-	-	-	(Prescreen)	Out of Domain		1000000	1000000	1000000						0.0140796
	C56815	56-81-5	Glycerol	OCC(O)CO			Not Active		-	-	-	(Prescreen)	Out of Domain		NA	1000000	1000000			Not Active		-	-	-	-	(Prescreen)	In domain		1000000	1000000	1000000
	C26402266	26402-26-6	Glyceryl monooctanoate	CCCCCCCC(=O)OCC(O)CO			Not Active		-	-	-	(Prescreen)	In domain		1000000	1000000	1000000			Not Active		-	-	-	-	(Prescreen)	In domain		1000000	1000000	1000000
	C25496724	25496-72-4	Glyceryl monooleate	CCCCCCCCC=CCCCCCCCC(=O)OC(CO)CO			Not Active		-	-	-	(Prescreen)	Out of Domain		1000000	1000000	25			Not Active		-	-	-	-	(Prescreen)	In domain		1000000	1000000	1000000							0.088
	C1323382	1323-38-2	Glyceryl monoricinoleate	CCCCCCC{P-}(O)CC=CCCCCCCCC(=O)OCC(O)CO			Not Active		-	-	-	(Prescreen)	Out of Domain		1000000	1000000	1000000			Not Active		-	-	-	-	(Prescreen)	Out of Domain		1000000	1000000	1000000
	C11099073	11099-07-3	Glyceryl stearates	CCCCCCCCCCCCCCCCCC(=O)OCC(O)CO			Not Active		-	-	-	(Prescreen)	In domain		1000000	1000000	1000000			Not Active		-	-	-	-	(Prescreen)	In domain		1000000	1000000	1000000
	C79141	79-14-1	Glycolic acid	OCC(O)=O			Not Active		-	-	-	(Prescreen)	Out of Domain		1000000	1000000	1000000			Not Active		-	-	-	-	(Prescreen)	Out of Domain		1000000	1000000	1000000
	C330198919	330198-91-9	Grinstad Soft-N-Safe	CCCCCCC(CCCCCCCCCCC(=O)OCC(COC(C)=O)OC(C)=O)OC(C)=O			Not Active		-	-	-	(Prescreen)	Out of Domain		NA	1000000	1000000			Not Active		-	-	-	-	(Prescreen)	In domain		1000000	1000000	1000000
	C864283487	864283-48-7	GSK232420A	NC(=O)CN(CC(F)(F)F)c1ccc(C#N)c(C(F)(F)F)c1			Not Active		-	-	-		Out of Domain		1.85	0.403	0.698			Not Active		-	-	-	-		Out of Domain		1000000	1000000	1000000					0.412432	0.140447	3.15186		1
	C263553339	263553-33-9	GW473178E methyl benzene sulphonic acid	Cc1ccc(S(O)(=O)=O)cc1_CCN(C(C)C)C(=O)c1cc(C)cc(OCC{P+}(C)Nc2ccncc2)c1			Not Active		-	-	-		Out of Domain		NA	1000000	1000000			Not Active		-	-	-	-		Out of Domain		1000000	1000000	1000000
	C461023632	461023-63-2	GW873140A - HCl Salt	CCCCN1C(=O)C{P-}(C{P+}(O)C2CCCCC2)NC(=O)C11CCN(Cc2ccc(Oc3ccc(C(O)=O)cc3)cc2)CC1_Cl			Active		-	-	+	Two nucleophilic sites	Out of Domain		NA	1000000	1000000			Not Active		-	-	-	-	(Prescreen)	Out of Domain		1000000	1000000	1000000
	C52868	52-86-8	Haloperidol	OC1(c2ccc(Cl)cc2)CCN(CCCC(=O)c2ccc(F)cc2)CC1			Not Active		-	-	-	Phytoestrogens- flavones, flavanones, isoflavones, chalconoids	Out of Domain		NA	1000000	1000000			Not Active		-	-	-	-	Benzophenones	Out of Domain		1000000	1000000	1000000
	C111717	111-71-7	Heptanal	CCCCCCC=O			Not Active		-	-	-	(Prescreen)	Out of Domain		1000000	1000000	1000000			Not Active		-	-	-	-	(Prescreen)	Out of Domain		1000000	1000000	1000000
	C111148	111-14-8	Heptanoic acid	CCCCCCC(O)=O			Not Active		-	-	-	(Prescreen)	In domain		NA	1000000	1000000			Not Active		-	-	-	-	(Prescreen)	In domain		1000000	1000000	1000000
*	C1671756	1671-75-6	Heptanophenone	CCCCCCC(=O)c1ccccc1			Not Active		-	-	-	Phytoestrogens- flavones, flavanones, isoflavones, chalconoids	Out of Domain		1000000	1000000	1000000		Not active	Not Active		-	-	-	-	Benzophenones	In domain	belongs to training set	1000000	1000000	1000000
	C5870939	5870-93-9	Heptyl butanoate	CCCCCCCOC(=O)CCC			Not Active		-	-	-	(Prescreen)	In domain		1000000	1000000	1000000			Not Active		-	-	-	-	(Prescreen)	In domain		1000000	1000000	1000000
	C1085127	1085-12-7	Heptylparaben	CCCCCCCOC(=O)c1ccc(O)cc1			Active		-	-	+	Phthalates	In domain		1000000	1000000	1000000			Active		-	-	+	-	Carbonyl type chemicals	In domain		1000000	3.22	1000000			0.71118
	C87683	87-68-3	Hexachloro-1,3-butadiene	ClC(Cl)=C(Cl)C(Cl)=C(Cl)Cl			Not Active		-	-	-	(Prescreen)	Out of Domain		1000000	1000000	1000000			Not Active		-	-	-	-	(Prescreen)	Out of Domain		1000000	1000000	1000000
	C544763	544-76-3	Hexadecane	CCCCCCCCCCCCCCCC			Not Active		-	-	-	(Prescreen)	In domain		NA	1000000	1000000			Not Active		-	-	-	-	(Prescreen)	In domain		1000000	1000000	1000000
**	C57103	57-10-3	Hexadecanoic acid	CCCCCCCCCCCCCCCC(O)=O		Not Active	Not Active		-	-	-	(Prescreen)	In domain	belongs to training set	1000000	1000000	1000000			Not Active		-	-	-	-	(Prescreen)	In domain		1000000	1000000	1000000
	C57090	57-09-0	Hexadecyltrimethylammonium bromide	CCCCCCCCCCCCCCCCN{+}(C)(C)(C).Br{-}			Not Active		-	-	-	(Prescreen)	Out of Domain		1000000	1000000	1000000			Not Active		-	-	-	-	(Prescreen)	Out of Domain		1000000	35.1	5.39			0.0652422	0.0304267
	C999973	999-97-3	Hexamethyldisilazane	C[Si](C)(C)N[Si](C)(C)C			Not Active		-	-	-	(Prescreen)	Out of Domain		1000000	1000000	1000000			Not Active		-	-	-	-	(Prescreen)	Out of Domain		1000000	1000000	1000000
	C107460	107-46-0	Hexamethyldisiloxane	C[Si](C)(C)O[Si](C)(C)C			Not Active		-	-	-	(Prescreen)	Out of Domain		1000000	1000000	1000000			Not Active		-	-	-	-	(Prescreen)	Out of Domain		1000000	1000000	1000000
	C111499	111-49-9	Hexamethyleneimine	C1CCCCCN1			Not Active		-	-	-		In domain		1000000	1000000	1000000			Not Active		-	-	-	-		Out of Domain		1000000	1000000	1000000
	C111693	111-69-3	Hexanedinitrile	N#CCCCCC#N			Not Active		-	-	-	(Prescreen)	Out of Domain		NA	1000000	1000000			Not Active		-	-	-	-	(Prescreen)	In domain		1000000	1000000	1000000
	C124049	124-04-9	Hexanedioic acid	OC(=O)CCCCC(O)=O			Not Active		-	-	-	(Prescreen)	In domain		NA	1000000	1000000			Not Active		-	-	-	-	(Prescreen)	In domain		1000000	1000000	1000000
	C33703081	33703-08-1	Hexanedioic acid, diisononyl ester	CC(C)CCCCCCOC(=O)CCCCC(=O)OCCCCCCC(C)C			Not Active		-	-	-	(Prescreen)	In domain		NA	1000000	1000000			Not Active		-	-	-	-	(Prescreen)	In domain		1000000	1000000	1000000
	C142621	142-62-1	Hexanoic acid	CCCCCC(O)=O			Not Active		-	-	-	(Prescreen)	In domain		NA	1000000	1000000			Not Active		-	-	-	-	(Prescreen)	In domain		1000000	1000000	1000000
	C107415	107-41-5	Hexylene glycol	CC(O)CC(C)(C)O			Not Active		-	-	-	(Prescreen)	Out of Domain		1000000	1000000	1000000			Not Active		-	-	-	-	(Prescreen)	Out of Domain		1000000	1000000	1000000
	C262376750	262376-75-0	HMR1426	OC12C(Cc3cc(Cl)ccc13)SC(c1ccccc1)=N2			Not Active		-	-	-		Out of Domain		1000000	1000000	1000000			Not Active		-	-	-	-		Out of Domain		1000000	1000000	1000000
**	C2971360	2971-36-0	HPTE	Oc1ccc(C(c2ccc(O)cc2)C(Cl)(Cl)Cl)cc1		0.001<RBA<0.1	Active		-	-	+	Two nucleophilic sites	In domain	belongs to training set	6.78	1.32	3.46			Active		-	+	-	-	AC	In domain		0.0176	0.0392	0.00985		0.988636	58.4184	16.6497	0.112537	0.0428788	0.635838		1	1		1
	C67485294	67485-29-4	Hydramethylnon	CC1(C)CNC(=NN=C(C=Cc2ccc(C(F)(F)F)cc2)C={t}Cc2ccc(C(F)(F)F)cc2)NC1			Not Active		-	-	-		Out of Domain		1000000	1000000	1000000			Not Active		-	-	-	-		Out of Domain		1000000	1000000	1000000
	C122667	122-66-7	Hydrazobenzene	c1ccccc1NNc1ccccc1			Not Active		-	-	-		Out of Domain		NA	1000000	1000000			Not Active		-	-	-	-		Out of Domain		1000000	1000000	1000000
	C58935	58-93-5	Hydrochlorothiazide	NS(=O)(=O)c1cc2c(cc1Cl)NCNS2(=O)=O			Not Active		-	-	-		Out of Domain		NA	1000000	1000000			Not Active		-	-	-	-		Out of Domain		1000000	1000000	1000000
*	C123319	123-31-9	Hydroquinone	Oc1ccc(O)cc1			Not Active		-	-	-	0.1<RBA<10	Out of Domain		NA	1000000	1000000		Not active	Not Active		-	-	-	-	AC,AD,Two nucleophilic sites	Out of Domain	belongs to training set	1000000	1000000	1000000
	C52806538	52806-53-8	Hydroxyflutamide	CC(C)(O)C(=O)Nc1ccc(N(=O)=O)c(C(F)(F)F)c1		0.1<RBA<10	Active		-	+	-	Hydroxy flutamides	In domain	belongs to training set	0.298	0.00763	9.86			Not Active		-	-	-	-		In domain		1000000	1000000	1000000					2.5604	7.41809	0.223124		1
	C127071	127-07-1	Hydroxyurea	NC(=O)NO			Not Active		-	-	-	(Prescreen)	Out of Domain		NA	1000000	1000000			Not Active		-	-	-	-	(Prescreen)	Out of Domain		1000000	1000000	1000000
	C119515387	119515-38-7	Icaridin	CCC(C)OC(=O)N1CCCCC1CCO			Not Active		-	-	-		Out of Domain		NA	1000000	1000000			Not Active		-	-	-	-		Out of Domain		1000000	1000000	1000000
	C81405858	81405-85-8	Imazethabenz	CC(C)C1(C)C(=O)N=C(c2cc(C)ccc2C(=O)OC)N1			Active		-	-	+	Phthalates	Out of Domain		1000000	1000000	1000000			Active		-	-	-	+	Alkyl hydroxy benzoates	Out of Domain		1000000	1000000	1000000
	C138261413	138261-41-3	Imidacloprid	O=N(=O)N=C1NCCN1Cc1ccc(Cl)nc1			Not Active		-	-	-		Out of Domain		NA	1000000	1000000			Not Active		-	-	-	-		Out of Domain		1000000	1000000	1000000
	C288324	288-32-4	Imidazole	C1=CNC=N1			Not Active		-	-	-		Out of Domain		1000000	1000000	1000000			Not Active		-	-	-	-		Out of Domain		1000000	1000000	1000000
	C95136	95-13-6	Indene	C1C=Cc2ccccc12			Not Active		-	-	-		Out of Domain		1000000	1000000	1000000			Not Active		-	-	-	-		Out of Domain		1000000	1000000	1000000
	C1303113	1303-11-3	Indium arsenide	[As]#[In]			Not Active		-	-	-	(Prescreen)	NO DOMAIN		NA	1000000	1000000			Not Active		-	-	-	-	(Prescreen)	NO DOMAIN		1000000	1000000	1000000
	C120729	120-72-9	Indole	C1=Cc2ccccc2N1			Not Active		-	-	-		Out of Domain		1000000	1000000	1000000			Not Active		-	-	-	-		Out of Domain		1000000	1000000	1000000
	C144550367	144550-36-7	Iodosulfuron-methyl-sodium	Cc1nc(NC(=O)N{-}(.[Na]{+})S(=O)(=O)c2cc(I)ccc2C(=O)OC)nc(OC)n1			Not Active		-	-	-				NA	1000000	1000000			Not Active		-	-	-	-	(Prescreen)	Out of Domain		1000000	1000000	1000000
	C1335462	1335-46-2	Ionone, methyl-	CCC(=O)C={t}CC1C(C)=CCCC1(C)C			Not Active		-	-	-		Out of Domain		1000000	1000000	1000000			Not Active		-	-	-	-		Out of Domain		1000000	1000000	1000000
	C125225287	125225-28-7	Ipconazole	CC(C)C1CCC(Cc2ccc(Cl)cc2)C1(O)CN1C=NC=N1			Not Active		-	-	-		Out of Domain		8.13	1.77	1000000			Not Active		-	-	-	-		Out of Domain		1000000	1000000	1000000					0.0938499	0.0319774
	C124765	124-76-5	Isoborneol	CC1(C)C{P+}2CCC{P+}1(C)C{P+}(O)C2			Not Active		-	-	-		Out of Domain		1000000	1000000	1000000			Not Active		-	-	-	-		In domain		1000000	1000000	1000000
	C9016879	9016-87-9	Isocyanic acid, polymethylenepolyphenylene ester	O=C=Nc1ccc(Cc2ccc(N=C=O)cc2)cc1			Not Active		-	-	-		Out of Domain		1000000	1000000	1000000			Not Active		-	-	-	-		In domain		1000000	1000000	1000000
**	C97541	97-54-1	Isoeugenol	CC=Cc1ccc(O)c(OC)c1		0.001<RBA<0.1	Not Active		-	-	-		Out of Domain	belongs to training set	NA	1000000	1000000			Active		-	-	-	+	Alkylphenols	Out of Domain		1000000	1000000	1000000
	C54853	54-85-3	Isoniazid	NNC(=O)c1ccncc1			Not Active		-	-	-		Out of Domain		NA	1000000	1000000			Not Active		-	-	-	-		Out of Domain		1000000	1000000	1000000
	C30399849	30399-84-9	Isooctadecanoic acid	CC(C)CCCCCCCCCCCCCCC(O)=O			Not Active		-	-	-	(Prescreen)	In domain		1000000	1000000	1000000			Not Active		-	-	-	-	(Prescreen)	In domain		1000000	1000000	1000000
	C29590429	29590-42-9	Isooctyl acrylate	CC(C)CCCCCOC(=O)C=C			Not Active		-	-	-	(Prescreen)	Out of Domain		NA	1000000	1000000			Not Active		-	-	-	-	(Prescreen)	Out of Domain		1000000	1000000	1000000
	C123513	123-51-3	Isopentyl alcohol	CC(C)CCO			Not Active		-	-	-	(Prescreen)	Out of Domain		NA	1000000	1000000			Not Active		-	-	-	-	(Prescreen)	In domain		1000000	1000000	1000000
	C106274	106-27-4	Isopentyl butyrate	CCCC(=O)OCCC(C)C			Not Active		-	-	-	(Prescreen)	In domain		NA	1000000	1000000			Not Active		-	-	-	-	(Prescreen)	In domain		1000000	1000000	1000000
	C78591	78-59-1	Isophorone	CC1CC(C)(C)CC(=O)C=1			Not Active		-	-	-		Out of Domain		NA	1000000	1000000			Not Active		-	-	-	-		In domain		1000000	1000000	1000000
	C4098719	4098-71-9	Isophorone diisocyanate	CC1(C)CC(N=C=O)CC(C)(CN=C=O)C1			Not Active		-	-	-		Out of Domain		NA	1000000	1000000			Not Active		-	-	-	-		Out of Domain		1000000	1000000	1000000
	C33820530	33820-53-0	Isopropalin	CCCN(CCC)c1c(N(=O)=O)cc(C(C)C)cc1N(=O)=O			Not Active		-	-	-		Out of Domain		NA	1000000	1000000			Not Active		-	-	-	-		Out of Domain		1000000	1000000	1000000
	C108214	108-21-4	Isopropyl acetate	CC(C)OC(C)=O			Not Active		-	-	-	(Prescreen)	Out of Domain		1000000	1000000	1000000			Not Active		-	-	-	-	(Prescreen)	In domain		1000000	1000000	1000000
	C625558	625-55-8	Isopropyl formate	CC(C)OC=O			Not Active		-	-	-	(Prescreen)	Out of Domain		1000000	1000000	1000000			Not Active		-	-	-	-	(Prescreen)	Out of Domain		1000000	1000000	1000000
*	C611701	611-70-1	Isopropyl phenyl ketone	CC(C)C(=O)c1ccccc1			Not Active		-	-	-	Phytoestrogens- flavones, flavanones, isoflavones, chalconoids	Out of Domain		1000000	1000000	1000000		0<RBA<0.001%	Active		-	-	-	+	Benzophenones	In domain	belongs to training set	1000000	1000000	1000000
	C110270	110-27-0	Isopropyl tetradecanoic acid	CCCCCCCCCCCCCC(=O)OC(C)C			Not Active		-	-	-	(Prescreen)	Out of Domain		1000000	1000000	1000000			Not Active		-	-	-	-	(Prescreen)	In domain		1000000	1000000	1000000
	C51309	51-30-9	Isoproterenol hydrochloride	CC(C)NCC(O)c1ccc(O)c(O)c1_Cl			Not Active		-	-	-	0.1<RBA<10,Phytoestrogens- flavones, flavanones, isoflavones, chalconoids(Prescreen)	Out of Domain		1000000	1000000	1000000			Not Active		-	-	-	-	(Prescreen)	Out of Domain		1000000	1000000	1000000
	C141112290	141112-29-0	Isoxaflutole	CS(=O)(=O)c1cc(C(F)(F)F)ccc1C(=O)C1C=NOC=1C1CC1			Not Active		-	-	-	Phytoestrogens- flavones, flavanones, isoflavones, chalconoids	Out of Domain		NA	1000000	1000000			Not Active		-	-	-	-	Benzophenones	Out of Domain		1000000	1000000	1000000
*	C520183	520-18-3	Kaempferol	Oc1ccc(C2=C(O)C(=O)c3c(cc(O)cc3O)O2)cc1			Can't predict	Undefined in ranges 0.001<RBA<0.1% and Not active	-	-	~	Two nucleophilic sites	Out of Domain		1000000	1000000	1000000		0.001<RBA<0.1%	Active		-	-	+	-	Carbonyl type chemicals	In domain	belongs to training set	1000000	0.214	1000000			10.7009
	C525791	525-79-1	Kinetin	C(C1=CC=CO1)NC1=C2C(=NC=N2)N=CN1			Not Active		-	-	-		Out of Domain		1000000	1000000	1000000			Not Active		-	-	-	-		Out of Domain		1000000	1000000	1000000
	C50215	50-21-5	Lactic acid	CC(O)C(O)=O			Not Active		-	-	-	(Prescreen)	Out of Domain		1000000	1000000	1000000			Not Active		-	-	-	-	(Prescreen)	Out of Domain		1000000	1000000	1000000
	C59227893	59227-89-3	Laurocapram	CCCCCCCCCCCCN1CCCCCC1=O			Not Active		-	-	-		Out of Domain		1000000	1000000	1000000			Not Active		-	-	-	-		In domain		1000000	1000000	1000000
	C112809515	112809-51-5	Letrozole	N#Cc1ccc(C(c2ccc(C#N)cc2)N2C=NC=N2)cc1			Not Active		-	-	-		Out of Domain		9.55	1.55	1000000			Not Active		-	-	-	-		Out of Domain		1000000	1000000	1000000					0.0798953	0.0365161
	C23089261	23089-26-1	Levomenol	CC(C)=CCCC{P+}(C)(O)C{P-}1CCC(C)=CC1			Not Active		-	-	-		Out of Domain		1000000	1000000	1000000			Not Active		-	-	-	-		Out of Domain		1000000	1000000	1000000
	C6706598	6706-59-8	L-Glucitol	OCC{P+}(O)C{P+}(O)C{P-}(O)C{P+}(O)CO			Not Active		-	-	-	(Prescreen)	Out of Domain		1000000	1000000	1000000			Not Active		-	-	-	-	(Prescreen)	In domain		1000000	1000000	1000000
	C138863	138-86-3	Limonene	CC(=C)C1CCC(C)=CC1			Not Active		-	-	-		Out of Domain		1000000	1000000	1000000			Not Active		-	-	-	-		In domain		1000000	1000000	1000000
	C78706	78-70-6	Linalool	CC(C)=CCCC(C)(O)C=C			Not Active		-	-	-	(Prescreen)	Out of Domain		1000000	1000000	1000000			Not Active		-	-	-	-	(Prescreen)	Out of Domain		1000000	1000000	1000000
	C115957	115-95-7	Linalyl acetate	CC(C)=CCCC(C)(C=C)OC(C)=O			Not Active		-	-	-	(Prescreen)	Out of Domain		1000000	1000000	1000000			Not Active		-	-	-	-	(Prescreen)	Out of Domain		14.8	6.66	1000000		0.00117568	0.343844
	C60333	60-33-3	Linoleic acid	CCCCCC=CCC=CCCCCCCCC(O)=O			Not Active		-	-	-	(Prescreen)	Out of Domain		1000000	1000000	11.1			Not Active		-	-	-	-	(Prescreen)	Out of Domain		1000000	18.8	26.3			0.121809	0.00623574			0.198198
	C463401	463-40-1	Linolenic acid	CCC=CCC=CCC=CCCCCCCCC(O)=O			Not Active		-	-	-	(Prescreen)	Out of Domain		1000000	1000000	11.4			Not Active		-	-	-	-	(Prescreen)	Out of Domain		1000000	1000000	1000000							0.192982
	C87694	87-69-4	L-Tartaric acid	OC{P+}(C{P-}(O)C(O)=O)C(O)=O			Not Active		-	-	-	(Prescreen)	Out of Domain		NA	1000000	1000000			Not Active		-	-	-	-	(Prescreen)	Out of Domain		1000000	1000000	1000000
	C73223	73-22-3	l-Tryptophan	NC{P-}(CC1=CNc2ccccc12)C(O)=O			Not Active		-	-	-		Out of Domain		NA	1000000	1000000			Not Active		-	-	-	-		Out of Domain		1000000	1000000	1000000
	C553708	553-70-8	Magnesium dibenzoate	O=C(c1ccccc1)O{-}.[Mg]{2+}.O{-}C(=O)c1ccccc1			Not Active		-	-	-	(Prescreen)	Out of Domain		1000000	1000000	1000000			Not Active		-	-	-	-	(Prescreen)	Out of Domain		1000000	1000000	1000000
	C1634782	1634-78-2	Malaoxon	CCOC(=O)CC(C(=O)OCC)SP(=O)(OC)OC			Not Active		-	-	-	(Prescreen)	Out of Domain		NA	1000000	1000000			Not Active		-	-	-	-	(Prescreen)	Out of Domain		1000000	1000000	1000000
	C121755	121-75-5	Malathion	CCOC(=O)CC(C(=O)OCC)SP(=S)(OC)OC			Not Active		-	-	-	(Prescreen)	Out of Domain		NA	1000000	1000000			Not Active		-	-	-	-	(Prescreen)	Out of Domain		1000000	1000000	1000000
	C110167	110-16-7	Maleic acid	OC(=O)C=CC(O)=O			Not Active		-	-	-	(Prescreen)	Out of Domain		1000000	1000000	1000000			Not Active		-	-	-	-	(Prescreen)	Out of Domain		1000000	1000000	1000000
	C6915157	6915-15-7	Malic acid	OC(CC(O)=O)C(O)=O			Not Active		-	-	-	(Prescreen)	Out of Domain		NA	1000000	1000000			Not Active		-	-	-	-	(Prescreen)	Out of Domain		1000000	1000000	1000000
	C8018017	8018-01-7	Mancozeb	S=C1NCCNC(=S)S{-}.[Mn]{2+}.S{-}1_S=C1NCCNC(=S)S{-}.[Zn]{2+}.S{-}1			Not Active		-	-	-	(Prescreen)	Out of Domain		1000000	1000000	2.33			Not Active		-	-	-	-	(Prescreen)	Out of Domain		1000000	1000000	1000000							0.944206
	C12427382	12427-38-2	Maneb	S=C1NCCNC(=S)S{-}.[Mn]{2+}.S{-}1			Not Active		-	-	-	(Prescreen)	Out of Domain		NA	1000000	1000000			Not Active		-	-	-	-	(Prescreen)	Out of Domain		1000000	1000000	1000000
	C12108133	12108-13-3	Manganese, tricarbonyl[(1,2,3,4,5-.eta.)-1-methyl-2,4-cyclopentadien-1-yl]-	C{-}#O{+}_C{-}#O{+}_C{-}#O{+}_CC1C=CC{-}(.[Mn]{+})=C1			Not Active		-	-	-		Out of Domain		1000000	1000000	1000000			Not Active		-	-	-	-		Out of Domain		1000000	1000000	1000000
	C3653483	3653-48-3	MCPA-sodium	Cc1cc(Cl)ccc1OCC(=O)O{-}.[Na]{+}			Not Active		-	-	-	(Prescreen)	Out of Domain		1000000	1000000	1000000			Not Active		-	-	-	-	(Prescreen)	Out of Domain		1000000	1000000	1000000
	C108394	108-39-4	m-Cresol	Cc1cccc(O)c1			Not Active		-	-	-	Alkylphenols	Out of Domain		1000000	1000000	1000000			Not Active		-	-	-	-	Alkylphenols	Out of Domain		1000000	1000000	1000000
	C1490046	1490-04-6	Menthol	CC(C)C1CCC(C)CC1O			Not Active		-	-	-		Out of Domain		1000000	1000000	1000000			Not Active		-	-	-	-		Out of Domain		1000000	1000000	1000000
	C110235477	110235-47-7	Mepanipyrim	CC#Cc1cc(C)nc(Nc2ccccc2)n1			Not Active		-	-	-		Out of Domain		NA	1000000	1000000			Not Active		-	-	-	-		Out of Domain		1000000	1000000	1000000
	C24307264	24307-26-4	Mepiquat chloride	CN{+}1(C)(.Cl{-})CCCCC1			Not Active		-	-	-		Out of Domain		NA	1000000	1000000			Not Active		-	-	-	-	(Prescreen)	In domain		1000000	1000000	1000000
	C7487947	7487-94-7	Mercuric chloride	Cl{-}.[Hg]{2+}.Cl{-}			Not Active		-	-	-	(Prescreen)	NO DOMAIN		1000000	1000000	1000000			Not Active		-	-	-	-	(Prescreen)	NO DOMAIN		1000000	1000000	1000000
	C104206828	104206-82-8	Mesotrione	CS(=O)(=O)c1ccc(C(=O)C2C(=O)CCCC2=O)c(N(=O)=O)c1			Can't predict	Undefined in ranges 0.001<RBA<0.1% and Not active	-	-	~	Two nucleophilic sites	Out of Domain		1000000	1000000	1000000			Not Active		-	-	-	-	Benzophenones	Out of Domain		1000000	1000000	1000000
*	C72333	72-33-3	Mestranol	CC{P+}12CCC{P-}3C{P-}(CCc4cc(OC)ccc34)C{P+}1CCC{P+}2(O)C#C			Not Active		-	-	-		Out of Domain		1000000	0.346	1000000		0.1<RBA<10%	Active		-	+	-	-	AB	In domain	belongs to training set	0.0302	0.0229	1000000		0.576159	100			0.163584
	C57837191	57837-19-1	Metalaxyl	CC(C(=O)OC)N(C(=O)COC)c1c(C)cccc1C			Not Active		-	-	-		Out of Domain		NA	1000000	1000000			Not Active		-	-	-	-		Out of Domain		1000000	1000000	1000000
	C137428	137-42-8	Metam-sodium	CNC(=S)S{-}.[Na]{+}			Not Active		-	-	-	(Prescreen)	Out of Domain		1000000	1000000	1000000			Not Active		-	-	-	-	(Prescreen)	Out of Domain		1000000	1000000	1000000
	C6734801	6734-80-1	Metam-sodium hydrate	CNC(=S)S{-}.[Na]{+}_O_O_O			Not Active		-	-	-	(Prescreen)	Out of Domain		NA	1000000	1000000			Not Active		-	-	-	-	(Prescreen)	Out of Domain		1000000	1000000	1000000
	C125116236	125116-23-6	Metconazole	CC1(C)CCC(Cc2ccc(Cl)cc2)C1(O)CN1C=NC=N1			Not Active		-	-	-		Out of Domain		5.67	3.17	1000000			Not Active		-	-	-	-		Out of Domain		1000000	1000000	1000000					0.134568	0.0178549
	C79390	79-39-0	Methacrylamide	CC(=C)C(N)=O			Not Active		-	-	-	(Prescreen)	Out of Domain		NA	1000000	1000000			Not Active		-	-	-	-	(Prescreen)	Out of Domain		1000000	1000000	1000000
	C126987	126-98-7	Methacrylonitrile	CC(=C)C#N			Not Active		-	-	-	(Prescreen)	Out of Domain		1000000	1000000	1000000			Not Active		-	-	-	-	(Prescreen)	Out of Domain		1000000	1000000	1000000
	C1095905	1095-90-5	Methadone hydrochloride	CCC(=O)C(CC(C)N(C)C)(c1ccccc1)c1ccccc1_Cl			Not Active		-	-	-	(Prescreen)	Out of Domain		NA	1000000	1000000			Not Active		-	-	-	-	(Prescreen)	Out of Domain		1000000	1000000	1000000
	C10265926	10265-92-6	Methamidophos	COP(N)(=O)SC			Not Active		-	-	-	(Prescreen)	Out of Domain		NA	1000000	1000000			Not Active		-	-	-	-	(Prescreen)	Out of Domain		1000000	1000000	1000000
	C100970	100-97-0	Methenamine	C1N2CN3CN1CN(C2)C3			Not Active		-	-	-		Out of Domain		NA	1000000	1000000			Not Active		-	-	-	-		Out of Domain		1000000	1000000	1000000
	C60560	60-56-0	Methimazole	CN1C=CNC1=S			Not Active		-	-	-		Out of Domain		NA	1000000	1000000			Not Active		-	-	-	-		Out of Domain		1000000	1000000	1000000
	C16752775	16752-77-5	Methomyl	CC(=NOC(=O)NC)SC			Not Active		-	-	-	(Prescreen)	Out of Domain		NA	1000000	1000000			Not Active		-	-	-	-	(Prescreen)	Out of Domain		1000000	1000000	1000000
	C4707475	4707-47-5	Methyl 2,4-dihydroxy-3,6-dimethylbenzoate	Cc1cc(O)c(C)c(O)c1C(=O)OC			Active		-	-	+	Alkylphenols,Phthalates	Out of Domain		1000000	6.4	1000000			Active		-	-	-	+	Alkyl hydroxy benzoates	Out of Domain		1000000	1000000	1000000						0.00884375
	C89714	89-71-4	Methyl 2-methylbenzoate	Cc1ccccc1C(=O)OC			Not Active		-	-	-	Phthalates	Out of Domain		1000000	1000000	1000000			Active		-	-	-	+	Alkyl hydroxy benzoates	In domain		1000000	1000000	1000000
	C127253	127-25-3	Methyl abietate	CC(C)C1CCC{P-}2C(C=1)=CCC{P+}1C{P-}2(C)CCCC{P+}1(C)C(=O)OC			Not Active		-	-	-		Out of Domain		1000000	1000000	1000000			Not Active		-	-	-	-		In domain		1000000	1000000	1000000
	C598550	598-55-0	Methyl carbamate	COC(N)=O			Not Active		-	-	-	(Prescreen)	Out of Domain		1000000	1000000	1000000			Not Active		-	-	-	-	(Prescreen)	Out of Domain		1000000	1000000	1000000
	C110429	110-42-9	Methyl decanoate	CCCCCCCCCC(=O)OC			Not Active		-	-	-	(Prescreen)	In domain		1000000	1000000	1000000			Not Active		-	-	-	-	(Prescreen)	In domain		1000000	1000000	1000000
	C111820	111-82-0	Methyl dodecanoate	CCCCCCCCCCCC(=O)OC			Not Active		-	-	-	(Prescreen)	In domain		NA	1000000	1000000			Not Active		-	-	-	-	(Prescreen)	In domain		1000000	1000000	1000000
	C556616	556-61-6	Methyl isothiocyanate	CN=C=S			Not Active		-	-	-	(Prescreen)	Out of Domain		NA	1000000	1000000			Not Active		-	-	-	-	(Prescreen)	Out of Domain		1000000	1000000	1000000
	C112630	112-63-0	Methyl linoleate	CCCCCC=CCC=CCCCCCCCC(=O)OC			Not Active		-	-	-	(Prescreen)	Out of Domain		1000000	1000000	1000000			Not Active		-	-	-	-	(Prescreen)	Out of Domain		1000000	1000000	1000000
	C66273	66-27-3	Methyl methanesulfonate	COS(C)(=O)=O			Not Active		-	-	-	(Prescreen)	Out of Domain		NA	1000000	1000000			Not Active		-	-	-	-	(Prescreen)	Out of Domain		1000000	1000000	1000000
	C111115	111-11-5	Methyl octanoate	CCCCCCCC(=O)OC			Not Active		-	-	-	(Prescreen)	In domain		NA	1000000	1000000			Not Active		-	-	-	-	(Prescreen)	In domain		1000000	1000000	1000000
***	C119368	119-36-8	Methyl salicylate	COC(=O)c1ccccc1O		Not Active	Not Active		-	-	-	Phthalates	In domain	belongs to training set	NA	1000000	1000000		0<RBA<0.001%	Active		-	-	-	+	Alkyl hydroxy benzoates	In domain	belongs to training set	1000000	1000000	1000000
	C122576	122-57-6	Methyl styryl ketone	CC(=O)C=Cc1ccccc1			Not Active		-	-	-		Out of Domain		1000000	1000000	1000000			Not Active		-	-	-	-		Out of Domain		1000000	1000000	1000000
	C25155184	25155-18-4	Methylbenzethonium chloride	Cc1cc(OCCOCCN{+}(C)(C)(.Cl{-})Cc2ccccc2)ccc1C(C)(C)CC(C)(C)C			Not Active		-	-	-	(Prescreen)	Out of Domain		11.4	1000000	4.54			Not Active		-	-	-	-	(Prescreen)	Out of Domain		1000000	8.08	1000000			0.283416		0.0669298		0.484581
	C41372081	41372-08-1	Methyldopa sesquihydrate	CC{P+}(N)(Cc1ccc(O)c(O)c1)C(O)=O_CC{P+}(N)(Cc1ccc(O)c(O)c1)C(O)=O_O_O_O			Can't predict	Undefined in ranges 0.001<RBA<0.1% and Not active	-	-	~	Two nucleophilic sites	Out of Domain		NA	1000000	1000000			Not Active		-	-	-	-	(Prescreen)	Out of Domain		1000000	1000000	1000000
	C6317186	6317-18-6	Methylene bis(thiocyanate)	N#CSCSC#N			Not Active		-	-	-	(Prescreen)	Out of Domain		NA	1000000	1000000			Not Active		-	-	-	-	(Prescreen)	Out of Domain		1000000	1000000	1000000
	C61734	61-73-4	Methylene blue	CN(C)c1ccc2c(c1)S{+}(.Cl{-})c1cc(N(C)C)ccc1N2			Not Active		-	-	-		Out of Domain		6.53	1000000	1000000			Not Active		-	-	-	-		Out of Domain		1000000	1000000	1000000					0.116845
***	C99763	99-76-3	Methylparaben	COC(=O)c1ccc(O)cc1		Not Active	Not Active		-	-	-	Phthalates	In domain	belongs to training set	NA	1000000	1000000		0<RBA<0.001%	Not Active		-	-	-	-	Alkyl hydroxy benzoates	In domain	belongs to training set	1000000	1000000	1000000
	C5137553	5137-55-3	Methyltrioctylammonium chloride	CCCCCCCCN{+}(C)(.Cl{-})(CCCCCCCC)CCCCCCCC			Not Active		-	-	-	(Prescreen)	Out of Domain		7.12	1000000	1000000			Not Active		-	-	-	-	(Prescreen)	Out of Domain		1000000	1000000	0.594				0.276094	0.107163
**	C51218452	51218-45-2	Metolachlor	CCc1cccc(C)c1N(C(C)COC)C(=O)CCl		0.001<RBA<0.1	Not Active		-	-	-		Out of Domain	belongs to training set	NA	1000000	1000000			Not Active		-	-	-	-		Out of Domain		1000000	1000000	1000000
	C21087649	21087-64-9	Metribuzin	CC(C)(C)C1C(=O)N(N)C(SC)=NN=1			Not Active		-	-	-		Out of Domain		NA	1000000	1000000			Not Active		-	-	-	-		Out of Domain		1000000	1000000	1000000
	C7786347	7786-34-7	Mevinphos	CC(=CC(=O)OC)OP(=O)(OC)OC			Not Active		-	-	-	(Prescreen)	Out of Domain		NA	1000000	1000000			Not Active		-	-	-	-	(Prescreen)	Out of Domain		1000000	1000000	1000000
	C90948	90-94-8	Michler's ketone	CN(C)c1ccc(C(=O)c2ccc(N(C)C)cc2)cc1			Active		-	-	+	Phytoestrogens- flavones, flavanones, isoflavones, chalconoids	Out of Domain		NA	1000000	1000000			Not Active		-	-	-	-	Benzophenones	Out of Domain		1000000	1000000	1000000
	CN/A	N/A	MK-274	NC(=O)C1NC(c2cccc(-c3cc(F)ccc3OCC(F)(F)C(F)(F)F)c2)=NN{-}=1.K{+}_O			Not Active		-	-	-	(Prescreen)	Out of Domain		NA	1000000	1000000			Not Active		-	-	-	-	(Prescreen)	Out of Domain		1000000	1000000	1000000
	C331623064	331623-06-4	MK-547	CCCCc1ccc2C{P+}(c3ccc4c(c3)OCO4)C{P-}(C(=O)O{-}.[Na]{+})C{P+}(c3ccc(OC)cc3CC{P+}(C)C(=O)O{-}.[Na]{+})c2n1			Can't predict	Undefined in ranges 0.001<RBA<0.1% and Not active	-	-	~	Two nucleophilic sites	Out of Domain		NA	1000000	1000000			Not Active		-	-	-	-	(Prescreen)	Out of Domain		1000000	1000000	1000000
	C313994795	313994-79-5	MK-578	CCN1C(C2CCN(CC{P-}3CC{P+}(N(C)C{P+}(C(C)C)C(O)=O)CC{P+}3c3cccc(F)c3)CC2)=CC(Cc2ccccc2)=N1			Not Active		-	-	-		Out of Domain		NA	1000000	1000000			Not Active		-	-	-	-		Out of Domain		1000000	1000000	1000000
	C851916422	851916-42-2	MK-812	CC(C)C{P+}1(C(=O)N2CCc3c(C2)cc(C(F)(F)F)cn3)CCC{P-}(N{+}(C{P-}2CCOCC{P-}2OC).O{-}C(=O)CCC(O)=O)C1			Not Active		-	-	-		Out of Domain		NA	1000000	1000000			Not Active		-	-	-	-		Out of Domain		1000000	1000000	1000000
	CN/A	N/A	MK-968	FC{P-}(COC{P-}1CCC{P+}(NC2=C3C=NN=C3N=CN2)CC1)c1ccccc1F			Not Active		-	-	-		Out of Domain		NA	1000000	1000000			Not Active		-	-	-	-		Out of Domain		1000000	1000000	1000000
	C2212671	2212-67-1	Molinate	CCSC(=O)N1CCCCCC1			Not Active		-	-	-		Out of Domain		NA	1000000	1000000			Not Active		-	-	-	-		Out of Domain		1000000	1000000	1000000
	C6923224	6923-22-4	Monocrotophos	CC(=CC(=O)NC)OP(=O)(OC)OC			Not Active		-	-	-	(Prescreen)	Out of Domain		NA	1000000	1000000			Not Active		-	-	-	-	(Prescreen)	Out of Domain		1000000	1000000	1000000
	C877247	877-24-7	Monopotassium phthalate	OC(=O)c1ccccc1C(=O)O{-}.K{+}			Not Active		-	-	-	(Prescreen)	Out of Domain		1000000	1000000	1000000			Not Active		-	-	-	-	(Prescreen)	Out of Domain		1000000	1000000	1000000
	C5116949	5116-94-9	Monotridecyl phosphate	CCCCCCCCCCCCCOP(O)(O)=O			Not Active		-	-	-	(Prescreen)	Out of Domain		1000000	12.2	10.3			Not Active		-	-	-	-	(Prescreen)	Out of Domain		1000000	1000000	19.2				0.00854167		0.00463934	0.213592
	C150685	150-68-5	Monuron	CN(C)C(=O)Nc1ccc(Cl)cc1			Not Active		-	-	-		Out of Domain		NA	1000000	1000000			Not Active		-	-	-	-		Out of Domain		1000000	1000000	1000000
	C654055013	654055-01-3	Morin hydrate	O_O_Oc1ccc(C2=C(O)C(=O)c3c(cc(O)cc3O)O2)c(O)c1			Can't predict	Undefined in ranges 0.001<RBA<0.1% and Not active	-	-	~	Two nucleophilic sites	Out of Domain		9.49	1000000	1000000			Not Active		-	-	-	-	(Prescreen)	In domain		1000000	3.74	1000000			0.612299		0.0804004
	C110918	110-91-8	Morpholine	C1CNCCO1			Not Active		-	-	-		Out of Domain		1000000	1000000	1000000			Not Active		-	-	-	-		Out of Domain		1000000	1000000	1000000
	C88671890	88671-89-0	Myclobutanil	CCCCC(CN1C=NC=N1)(C#N)c1ccc(Cl)cc1			Not Active		-	-	-		Out of Domain		NA	1000000	1000000			Not Active		-	-	-	-		Out of Domain		1000000	1000000	1000000
	C123353	123-35-3	Myrcene	CC(C)=CCCC(=C)C=C			Not Active		-	-	-	(Prescreen)	Out of Domain		NA	1000000	1000000			Not Active		-	-	-	-	(Prescreen)	Out of Domain		1000000	1000000	1000000
	C544638	544-63-8	Myristic acid	CCCCCCCCCCCCCC(O)=O			Not Active		-	-	-	(Prescreen)	In domain		1000000	1000000	1000000			Not Active		-	-	-	-	(Prescreen)	In domain		1000000	1000000	1000000
	C4574043	4574-04-3	Myristyltrimethylammonium chlorideN,N,N-Trimethyltetradecan-1-aminium chloride	CCCCCCCCCCCCCCN{+}(C)(C)(C).Cl{-}			Not Active		-	-	-	(Prescreen)	Out of Domain		1000000	1000000	19			Not Active		-	-	-	-	(Prescreen)	Out of Domain		1000000	27.4	14.6			0.0835766	0.0112329			0.115789
	C99978	99-97-8	N,N,4-Trimethylaniline	Cc1ccc(N(C)C)cc1			Not Active		-	-	-		Out of Domain		NA	1000000	1000000			Not Active		-	-	-	-		Out of Domain		1000000	1000000	1000000
	C27090637	27090-63-7	N,N,N',N'-Tetrabutyl-1,6-hexanediamine	CCCCN(CCCC)CCCCCCN(CCCC)CCCC			Not Active		-	-	-	(Prescreen)	Out of Domain		1000000	1000000	1000000			Not Active		-	-	-	-	(Prescreen)	In domain		1000000	1000000	1000000
	C102603	102-60-3	N,N,N',N'-Tetrakis(2-Hydroxypropyl)ethylenediamine	CC(O)CN(CCN(CC(C)O)CC(C)O)CC(C)O			Not Active		-	-	-	(Prescreen)	Out of Domain		NA	1000000	1000000			Not Active		-	-	-	-	(Prescreen)	Out of Domain		1000000	1000000	1000000
	C3033770	3033-77-0	N,N,N-Trimethyl(oxiran-2-yl)methanaminium chloride	CN{+}(C)(C)(.Cl{-})CC1CO1			Not Active		-	-	-		Out of Domain		NA	1000000	1000000			Not Active		-	-	-	-	(Prescreen)	Out of Domain		1000000	1000000	1000000
	C56375792	56375-79-2	N,N-Dibutyl-N-methylbutan-1-aminium chloride	CCCCN{+}(C)(.Cl{-})(CCCC)CCCC			Not Active		-	-	-	(Prescreen)	Out of Domain		1000000	1000000	1000000			Not Active		-	-	-	-	(Prescreen)	Out of Domain		1000000	1000000	1000000
	C109466	109-46-6	N,N'-Dibutylthiourea	CCCCNC(=S)NCCCC			Not Active		-	-	-	(Prescreen)	Out of Domain		1000000	1000000	1000000			Not Active		-	-	-	-	(Prescreen)	Out of Domain		1000000	1000000	1000000
	C68959206	68959-20-6	N,N-Didecyl-N-methyl-3-(trimethoxysilyl)propanaminium chloride	CCCCCCCCCCN{+}(C)(.Cl{-})(CCCCCCCCCC)CCC[Si](OC)(OC)OC			Not Active		-	-	-	(Prescreen)	Out of Domain		1000000	1000000	1000000			Not Active		-	-	-	-	(Prescreen)	Out of Domain		1000000	1000000	1000000
	C91667	91-66-7	N,N-Diethylaniline	CCN(CC)c1ccccc1			Not Active		-	-	-		Out of Domain		NA	1000000	1000000			Not Active		-	-	-	-		Out of Domain		1000000	1000000	1000000
	C100378	100-37-8	N,N-Diethylethanolamine	CCN(CC)CCO			Not Active		-	-	-	(Prescreen)	Out of Domain		NA	1000000	1000000			Not Active		-	-	-	-	(Prescreen)	In domain		1000000	1000000	1000000
	C105555	105-55-5	N,N'-Diethylthiourea	CCNC(=S)NCC			Not Active		-	-	-	(Prescreen)	Out of Domain		1000000	1000000	1000000			Not Active		-	-	-	-	(Prescreen)	Out of Domain		1000000	1000000	0.206				0.796117
	C4107986	4107-98-6	N,N-Diisopropylaniline	CC(C)N(C(C)C)c1ccccc1			Not Active		-	-	-		Out of Domain		1000000	1000000	1000000			Not Active		-	-	-	-		Out of Domain		1000000	1000000	1000000
	C127195	127-19-5	N,N-Dimethylacetamide	CC(=O)N(C)C			Not Active		-	-	-	(Prescreen)	Out of Domain		1000000	1000000	1000000			Not Active		-	-	-	-	(Prescreen)	Out of Domain		1000000	1000000	1000000
	C2044646	2044-64-6	N,N-Dimethylacetoacetamide	CC(=O)CC(=O)N(C)C			Not Active		-	-	-	(Prescreen)	Out of Domain		1000000	1000000	1000000			Not Active		-	-	-	-	(Prescreen)	Out of Domain		1000000	1000000	1000000
	C121697	121-69-7	N,N-Dimethylaniline	CN(C)c1ccccc1			Not Active		-	-	-		Out of Domain		NA	1000000	1000000			Not Active		-	-	-	-		Out of Domain		1000000	1000000	1000000
	C2605790	2605-79-0	N,N-Dimethyldecylamine oxide	CCCCCCCCCCN(C)(C)=O			Not Active		-	-	-	(Prescreen)	Out of Domain		NA	1000000	1000000			Not Active		-	-	-	-	(Prescreen)	Out of Domain		1000000	1000000	1000000
	C112185	112-18-5	N,N-Dimethyldodecan-1-amine	CCCCCCCCCCCCN(C)C			Not Active		-	-	-	(Prescreen)	In domain		1000000	1000000	1000000			Not Active		-	-	-	-	(Prescreen)	In domain		1000000	1000000	1000000
	C68122	68-12-2	N,N-Dimethylformamide	CN(C)C=O			Not Active		-	-	-	(Prescreen)	Out of Domain		NA	1000000	1000000			Not Active		-	-	-	-	(Prescreen)	Out of Domain		1000000	1000000	1000000
	C1118929	1118-92-9	N,N-Dimethyloctanamide	CCCCCCCC(=O)N(C)C			Not Active		-	-	-	(Prescreen)	Out of Domain		1000000	1000000	1000000			Not Active		-	-	-	-	(Prescreen)	Out of Domain		1000000	1000000	1000000
	C7378996	7378-99-6	N,N-Dimethyloctylamine	CCCCCCCCN(C)C			Not Active		-	-	-	(Prescreen)	In domain		NA	1000000	1000000			Not Active		-	-	-	-	(Prescreen)	In domain		1000000	1000000	1000000
	C534134	534-13-4	N,N'-Dimethylthiourea	CNC(=S)NC			Not Active		-	-	-	(Prescreen)	Out of Domain		1000000	1000000	1000000			Not Active		-	-	-	-	(Prescreen)	Out of Domain		1000000	1000000	1000000
	C94917	94-91-7	N,N'-Disalicylidene-1,2-diaminopropane	CC(CN={t}Cc1ccccc1O)N={t}Cc1ccccc1O			Active		-	-	+	Two nucleophilic sites	Out of Domain		1000000	1000000	1000000			Active		-	-	+	-	Two nucleophilic sites	Out of Domain		1000000	1000000	1000000
	C110269	110-26-9	N,N'-Methylenebisacrylamide	C=CC(=O)NCNC(=O)C=C			Not Active		-	-	-	(Prescreen)	Out of Domain		NA	1000000	1000000			Not Active		-	-	-	-	(Prescreen)	Out of Domain		1000000	1000000	1000000
	C3855321	3855-32-1	N-[3-(Dimethylamino)propyl]-N,N',N'-trimethylpropane-1,3-diamine	CN(C)CCCN(C)CCCN(C)C			Not Active		-	-	-	(Prescreen)	Out of Domain		NA	1000000	1000000			Not Active		-	-	-	-	(Prescreen)	Out of Domain		1000000	1000000	1000000
	C1760243	1760-24-3	N-[3-(Trimethoxysilyl)propyl]ethane-1,2-diamine	CO[Si](CCCNCCN)(OC)OC			Not Active		-	-	-	(Prescreen)	Out of Domain		1000000	1000000	1000000			Not Active		-	-	-	-	(Prescreen)	Out of Domain		1000000	1000000	1000000
	C86873	86-87-3	NAA	OC(=O)Cc1cccc2ccccc12			Not Active		-	-	-		Out of Domain		1000000	1000000	1000000			Not Active		-	-	-	-		Out of Domain		1000000	1000000	1000000
	C300765	300-76-5	Naled	COP(=O)(OC)OC(Br)C(Cl)(Cl)Br			Not Active		-	-	-	(Prescreen)	Out of Domain		NA	1000000	1000000			Not Active		-	-	-	-	(Prescreen)	Out of Domain		1000000	1000000	1000000
	C91203	91-20-3	Naphthalene	c1cccc2ccccc12			Not Active		-	-	-		Out of Domain		NA	1000000	1000000			Not Active		-	-	-	-		Out of Domain		1000000	1000000	1000000
	C120183	120-18-3	Naphthalene-2-sulfonic acid	OS(=O)(=O)c1ccc2ccccc2c1			Not Active		-	-	-		Out of Domain		1000000	1000000	1000000			Not Active		-	-	-	-		Out of Domain		1000000	1000000	1000000
	C1214397	1214-39-7	N-Benzyladenine	C(c1ccccc1)NC1=C2C(=NC=N2)N=CN1			Not Active		-	-	-		Out of Domain		1000000	1000000	1000000			Not Active		-	-	-	-		Out of Domain		1000000	1000000	1000000
	C3622842	3622-84-2	N-Butylbenzenesulfonamide	CCCCNS(=O)(=O)c1ccccc1			Not Active		-	-	-		Out of Domain		1000000	1000000	1000000			Not Active		-	-	-	-		Out of Domain		1000000	1000000	1000000
	C1907659	1907-65-9	N-Butyl-p-toluenesulfonamide	CCCCNS(=O)(=O)c1ccc(C)cc1			Not Active		-	-	-		Out of Domain		1000000	1000000	1000000			Not Active		-	-	-	-		Out of Domain		1000000	1000000	1000000
	C97789	97-78-9	N-Dodecanoyl-N-methylglycine	CCCCCCCCCCCC(=O)N(C)CC(O)=O			Not Active		-	-	-	(Prescreen)	Out of Domain		1000000	1000000	1000000			Not Active		-	-	-	-	(Prescreen)	Out of Domain		1000000	1000000	1000000
	C26896208	26896-20-8	Neodecanoic acid	CCC(C)(CCC(C)C)C(O)=O			Not Active		-	-	-	(Prescreen)	Out of Domain		1000000	1000000	1000000			Not Active		-	-	-	-	(Prescreen)	Out of Domain		1000000	1000000	1000000
	C126307	126-30-7	Neopentyl glycol	CC(C)(CO)CO			Not Active		-	-	-	(Prescreen)	Out of Domain		1000000	1000000	1000000			Not Active		-	-	-	-	(Prescreen)	In domain		1000000	1000000	1000000
	C7212444	7212-44-4	Nerolidol	CC(C)=CCCC(C)=CCCC(C)(O)C=C			Not Active		-	-	-	(Prescreen)	Out of Domain		1000000	1000000	1000000			Not Active		-	-	-	-	(Prescreen)	Out of Domain		1000000	1000000	1000000
	C102272	102-27-2	N-Ethyl-3-methylaniline	CCNc1cccc(C)c1			Not Active		-	-	-		Out of Domain		1000000	1000000	1000000			Not Active		-	-	-	-		Out of Domain		1000000	1000000	1000000
	C103695	103-69-5	N-Ethylaniline	CCNc1ccccc1			Not Active		-	-	-		Out of Domain		NA	1000000	1000000			Not Active		-	-	-	-		Out of Domain		1000000	1000000	1000000
	C98920	98-92-0	Niacinamide	NC(=O)c1cccnc1			Not Active		-	-	-		Out of Domain		1000000	1000000	1000000			Not Active		-	-	-	-		In domain		1000000	1000000	1000000
	C54115	54-11-5	Nicotine	CN1CCCC{P-}1c1cccnc1			Not Active		-	-	-		Out of Domain		NA	1000000	1000000			Not Active		-	-	-	-		Out of Domain		1000000	1000000	1000000
	C59676	59-67-6	Nicotinic acid	OC(=O)c1cccnc1			Not Active		-	-	-		Out of Domain		1000000	1000000	1000000			Not Active		-	-	-	-		Out of Domain		1000000	1000000	1000000
	CN/A	N/A	GSK163929B	CC1=Nc2ccccc2N1C1CC2CCC(C1)N2CCC1(c2cccc(F)c2)CCN(C(=O)c2cc(S(=O)(=O)NC)c(F)cc2Cl)CC1			Not Active		-	-	-		Out of Domain		11.4	1000000	1000000			Not Active		-	-	-	-		Out of Domain		1000000	1000000	0.823				0.199271	0.0669298
	C112226616	112226-61-6	Halofenozide	CC(C)(C)N(C(=O)c1ccccc1)NC(=O)c1ccc(Cl)cc1			Not Active		-	-	-		Out of Domain		1000000	1000000	1000000			Not Active		-	-	-	-		Out of Domain		1000000	1000000	1000000
**	C76448	76-44-8	Heptachlor	ClC1C=CC2C1C1(Cl)C(Cl)=C(Cl)C2(Cl)C1(Cl)Cl		0.001<RBA<0.1	Active		-	-	+	DDT, PCB and Organochlorines type chemicals	In domain	belongs to training set	NA	1000000	1000000			Not Active		-	-	-	-		Out of Domain		1000000	1000000	1000000
	C22915737	22915-73-7	Hexane-1,6-diyl dibenzoate	O=C(c1ccccc1)OCCCCCCOC(=O)c1ccccc1			Not Active		-	-	-	Phthalates	In domain		NA	1000000	1000000			Not Active		-	-	-	-		In domain		1000000	1000000	1000000
	C6789884	6789-88-4	Hexyl benzoate	CCCCCCOC(=O)c1ccccc1			Active		-	-	+	Phthalates	In domain		1000000	1000000	1000000			Not Active		-	-	-	-		In domain		1000000	1000000	1000000
	C94462	94-46-2	Isoamyl benzoate	CC(C)CCOC(=O)c1ccccc1			Active		-	-	+	Phthalates	In domain		1000000	1000000	1000000			Not Active		-	-	-	-		In domain		1000000	1000000	6.86				0.0239067
***	C143500	143-50-0	Kepone	O=C1C2(Cl)C3(Cl)C4(Cl)C1(Cl)C1(Cl)C2(Cl)C3(Cl)C(Cl)(Cl)C41Cl		0.001<RBA<0.1	Not Active		-	-	-		Out of Domain	belongs to training set	1000000	1000000	0.967		0.001<RBA<0.1%	Not Active		-	-	-	-		Out of Domain	belongs to training set	1000000	1000000	0.357				0.459384			2.27508
	C58899	58-89-9	Lindane	ClC{P-}1C{P+}(Cl)C{P+}(Cl)C{P-}(Cl)C{P+}(Cl)C{P+}1Cl			Not Active		-	-	-		In domain		NA	1000000	1000000			Not Active		-	-	-	-		In domain		1000000	1000000	1000000
**	C330552	330-55-2	Linuron	CN(C(=O)Nc1ccc(Cl)c(Cl)c1)OC		0.001<RBA<0.1	Active		-	-	+	Flutamides	In domain	belongs to training set	15.6	3.33	1000000			Not Active		-	-	-	-		Out of Domain		1000000	1000000	1000000					0.0489103	0.016997
	C59052	59-05-2	Methotrexate	CN(Cc1cnc2c(c(N)nc(N)n2)n1)c1ccc(C(=O)NC{P-}(CCC(O)=O)C(O)=O)cc1			Not Active		-	-	-		Out of Domain		1000000	1000000	1000000			Not Active		-	-	-	-		Out of Domain		1000000	1000000	1000000
	C493527	493-52-7	Methyl red	CN(C)c1ccc(N={t}Nc2ccccc2C(O)=O)cc1			Not Active		-	-	-		Out of Domain		1000000	1000000	1000000			Not Active		-	-	-	-		Out of Domain		1000000	1000000	1000000
***	C2385855	2385-85-5	Mirex	ClC12C3(Cl)C4(Cl)C1(Cl)C(Cl)(Cl)C1(Cl)C2(Cl)C(Cl)(C3(Cl)Cl)C41Cl		Not Active	Not Active		-	-	-		In domain	belongs to training set	NA	1000000	1000000		Not active	Not Active		-	-	-	-		In domain	belongs to training set	1000000	1000000	1000000
*	C4376209	4376-20-9	Mono(2-ethylhexyl) phthalate	CCCCC(CC)COC(=O)c1ccccc1C(O)=O			Active		-	-	+	Phthalates	Out of Domain		NA	1000000	1000000		0.001<RBA<0.1%	Not Active		-	-	-	-		In domain	belongs to training set	1000000	1000000	1000000
	C2528167	2528-16-7	Monobenzyl phthalate	OC(=O)c1ccccc1C(=O)OCc1ccccc1			Active		-	-	+	Phthalates	Out of Domain		NA	1000000	1000000			Not Active		-	-	-	-		In domain		1000000	1000000	1000000
*	C131704	131-70-4	Monobutyl phthalate	CCCCOC(=O)c1ccccc1C(O)=O			Active		-	-	+	Phthalates	Out of Domain		NA	1000000	1000000		Not active	Not Active		-	-	-	-		In domain	belongs to training set	1000000	32.8	1000000			0.0698171
*	C4376185	4376-18-5	Monomethyl phthalate	COC(=O)c1ccccc1C(O)=O			Not Active		-	-	-	Phthalates	Out of Domain		NA	1000000	1000000		Not active	Not Active		-	-	-	-		In domain	belongs to training set	1000000	1000000	1000000
	C17796826	17796-82-6	N-(Cyclohexylthio)phthalimide	O=C1c2ccccc2C(=O)N1SC1CCCCC1			Not Active		-	-	-	0.1<RBA<10	Out of Domain		1000000	1000000	1000000			Not Active		-	-	-	-		Out of Domain		1000000	1000000	1000000
	C134623	134-62-3	N,N-Diethyl-3-methylbenzamide	CCN(CC)C(=O)c1cccc(C)c1			Not Active		-	-	-		Out of Domain		NA	1000000	1000000			Not Active		-	-	-	-		Out of Domain		1000000	1000000	1000000
	C1929824	1929-82-4	Nitrapyrin	Clc1cccc(C(Cl)(Cl)Cl)n1			Not Active		-	-	-		Out of Domain		NA	1000000	1000000			Not Active		-	-	-	-		Out of Domain		1000000	1000000	1000000
	C59303	59-30-3	Folic acid	NC1Nc2c(C(=O)N=1)nc(CNc1ccc(C(=O)NC{P-}(CCC(O)=O)C(O)=O)cc1)cn2			Can't predict	Undefined in ranges 0.001<RBA<0.1% and Not active	-	-	~	Two nucleophilic sites	Out of Domain		1000000	1000000	1000000			Not Active		-	-	-	-		Out of Domain		1000000	1000000	1000000
	C133073	133-07-3	Folpet	O=C1c2ccccc2C(=O)N1SC(Cl)(Cl)Cl			Not Active		-	-	-	0.1<RBA<10	Out of Domain		NA	1000000	1000000			Not Active		-	-	-	-		In domain		1000000	1000000	1000000
	C72178020	72178-02-0	Fomesafen	CS(=O)(=O)NC(=O)c1cc(Oc2ccc(C(F)(F)F)cc2Cl)ccc1N(=O)=O			Not Active		-	-	-		Out of Domain		NA	1000000	1000000			Not Active		-	-	-	-		Out of Domain		1000000	1000000	1000000
	C66575299	66575-29-9	Forskolin	CC(=O)OC{P-}1C{P-}(O)C{P-}2C(C)(C)CCC{P+}(O)C{P-}2(C)C{P-}2(O)C(=O)CC{P+}(C)(C=C)OC{P+}12C			Can't predict	Undefined in ranges 0.001<RBA<0.1% and Not active	-	-	~	Two nucleophilic sites	Out of Domain		1000000	1000000	1000000			Not Active		-	-	-	-	Two nucleophilic sites	Out of Domain		1000000	1000000	1000000
	C98886443	98886-44-3	Fosthiazate	CCC(C)SP(=O)(N1CCSC1=O)OCC			Not Active		-	-	-	0.1<RBA<10	Out of Domain		NA	1000000	1000000			Not Active		-	-	-	-		Out of Domain		1000000	1000000	1000000
	C151506444	151506-44-4	FR140423	COc1ccc(N2C(c3ccc(S(C)=O)cc3)=CC(C(F)F)=N2)cc1			Not Active		-	-	-		Out of Domain		NA	1000000	1000000			Not Active		-	-	-	-		Out of Domain		1000000	1000000	1000000
	C146011656	146011-65-6	FR145237	Cc1ccc2c(c1)C(c1ccc(Cl)cc1)=C(CN(Cc1ccccc1)C(=O)Nc1c(F)cc(F)cc1F)O2			Not Active		-	-	-	Flutamides	Out of Domain		NA	1000000	1000000			Not Active		-	-	-	-		Out of Domain		1000000	1000000	1000000
	C149413741	149413-74-1	FR150011	CC(C)(C)C1=CSC(C2=Cc3cc(OCc4ccccc4CC(O)=O)ccc3O2)=N1			Not Active		-	-	-		Out of Domain		NA	1000000	1000000			Not Active		-	-	-	-		Out of Domain		1000000	0.0229	1000000			100
	C98011	98-01-1	Furfural	O=CC1=CC=CO1			Not Active		-	-	-		Out of Domain		NA	1000000	1000000			Not Active		-	-	-	-		Out of Domain		1000000	1000000	1000000
	C98000	98-00-0	Furfuryl alcohol	OCC1=CC=CO1			Not Active		-	-	-		Out of Domain		1000000	1000000	1000000			Not Active		-	-	-	-		Out of Domain		1000000	1000000	1000000
	C695067	695-06-7	gamma-Caprolactone	CCC1CCC(=O)O1			Not Active		-	-	-		Out of Domain		1000000	1000000	1000000			Not Active		-	-	-	-		In domain		1000000	1000000	1000000
	C706149	706-14-9	gamma-Decanolactone	CCCCCCC1CCC(=O)O1			Not Active		-	-	-		Out of Domain		1000000	1000000	1000000			Not Active		-	-	-	-		In domain		1000000	1000000	1000000
	C104610	104-61-0	gamma-Nonanolactone	CCCCCC1CCC(=O)O1			Not Active		-	-	-		Out of Domain		1000000	1000000	1000000			Not Active		-	-	-	-		In domain		1000000	1000000	1000000
	C25812300	25812-30-0	Gemfibrozil	Cc1ccc(C)cc1OCCCC(C)(C)C(O)=O			Not Active		-	-	-		Out of Domain		1000000	1000000	1000000			Not Active		-	-	-	-		Out of Domain		1000000	1000000	1000000
	C77065	77-06-5	Gibberellic acid	CC{P-}12C{P-}(O)C=CC{P+}3(C{P+}1C{P+}(C(O)=O)C{P-}14CC(=C)C{P-}(O)(C1)CCC{P-}34)OC2=O			Can't predict	Undefined in ranges 0.001<RBA<0.1% and Not active	-	-	~	Two nucleophilic sites	Out of Domain		1000000	1000000	1000000			Not Active		-	-	-	-	Two nucleophilic sites	Out of Domain		1000000	1000000	1000000
	C556525	556-52-5	Glycidol	OCC1CO1			Not Active		-	-	-		Out of Domain		NA	1000000	1000000			Not Active		-	-	-	-		In domain		1000000	1000000	1000000
	C496468	496-46-8	Glycoluril	O=C1NC2C(N1)NC(=O)N2			Not Active		-	-	-	0.1<RBA<10	Out of Domain		1000000	1000000	1000000			Not Active		-	-	-	-		Out of Domain		1000000	1000000	1000000
	C69806402	69806-40-2	Haloxyfop-methyl	CC(C(=O)OC)Oc1ccc(Oc2c(Cl)cc(C(F)(F)F)cn2)cc1			Not Active		-	-	-		Out of Domain		1000000	1000000	1000000			Not Active		-	-	-	-		Out of Domain		1000000	1000000	0.135				1.21481
	C77474	77-47-4	Hexachlorocyclopentadiene	ClC1=C(Cl)C(Cl)=C(Cl)C1(Cl)Cl			Not Active		-	-	-		Out of Domain		1000000	1000000	1000000			Not Active		-	-	-	-		Out of Domain		1000000	1000000	1000000
	C79983714	79983-71-4	Hexaconazole	CCCCC(O)(CN1C=NC=N1)c1ccc(Cl)cc1Cl			Active		-	-	+	Phytoestrogens- flavones, flavanones, isoflavones, chalconoids	Out of Domain		1000000	12.4	1000000			Not Active		-	-	-	-		Out of Domain		1000000	1000000	1000000						0.00456452
	C51235042	51235-04-2	Hexazinone	CN(C)C1=NC(=O)N(C2CCCCC2)C(=O)N1C			Not Active		-	-	-	0.1<RBA<10	Out of Domain		NA	1000000	1000000			Not Active		-	-	-	-		Out of Domain		1000000	1000000	1000000
	C6259763	6259-76-3	Hexyl salicylate	CCCCCCOc1ccccc1C(O)=O			Not Active		-	-	-		Out of Domain		1000000	1000000	1000000			Not Active		-	-	-	-		Out of Domain		1000000	1000000	1000000
	C78587050	78587-05-0	Hexythiazox	CC{P-}1C{P+}(c2ccc(Cl)cc2)SC(=O)N1C(=O)NC1CCCCC1			Not Active		-	-	-	0.1<RBA<10	Out of Domain		NA	1000000	1000000			Not Active		-	-	-	-		Out of Domain		1000000	1000000	1000000
	C150787	150-78-7	Hydroquinone dimethyl ether	COc1ccc(OC)cc1			Not Active		-	-	-		Out of Domain		1000000	1000000	1000000			Not Active		-	-	-	-		In domain		1000000	1000000	1000000
	C630568	630-56-8	Hydroxyprogesterone caproate	CCCCCC(=O)OC{P+}1(C(C)=O)CCC{P-}2C{P+}3CCC4=CC(=O)CCC{P-}4(C)C{P-}3CCC{P+}12C			Active		-	-	+	Two nucleophilic sites	In domain		1.1	0.282	1000000			Not Active		-	-	-	-		Out of Domain		1000000	1000000	1000000					0.693636	0.200709
	CN/A	N/A	Igepal CO-890	CC(C)CCCCCCc1ccc(OCCOCCO)cc1			Not Active		-	-	-		Out of Domain		1000000	1000000	1000000			Not Active		-	-	-	-		In domain		1000000	1000000	1000000
	C473289622	473289-62-2	Ilepatril	CC(C)C{P-}(C(=O)NC{P-}1Cc2ccccc2C{P-}2CCCC{P-}(C(O)=O)N2C1=O)SC(C)=O			Can't predict	Undefined in ranges 0.001<RBA<0.1% and Not active	-	-	~	Two nucleophilic sites	Out of Domain		NA	1000000	1000000			Not Active		-	-	-	-		Out of Domain		1000000	1000000	1000000
	C35554440	35554-44-0	Imazalil	C=CCOC(CN1C=CN=C1)c1ccc(Cl)cc1Cl			Not Active		-	-	-	Phytoestrogens- flavones, flavanones, isoflavones, chalconoids	Out of Domain		10.5	3.85	1000000			Not Active		-	-	-	-		Out of Domain		1000000	1000000	1000000					0.0726667	0.0147013
	C114311329	114311-32-9	Imazamox	CC(C)C1(C)C(=O)NC(c2c(C(O)=O)cc(COC)cn2)=N1			Can't predict	Undefined in ranges 0.001<RBA<0.1% and Not active	-	-	~	Two nucleophilic sites	Out of Domain		NA	1000000	1000000			Not Active		-	-	-	-		Out of Domain		1000000	1000000	1000000
	C104098488	104098-48-8	Imazapic	CC(C)C1(C)C(=O)N=C(c2c(C(O)=O)cc(C)cn2)N1			Can't predict	Undefined in ranges 0.001<RBA<0.1% and Not active	-	-	~	Two nucleophilic sites	Out of Domain		NA	1000000	1000000			Not Active		-	-	-	-		Out of Domain		1000000	1000000	1000000
	C81334341	81334-34-1	Imazapyr	CC(C)C1(C)C(=O)NC(c2c(C(O)=O)cccn2)=N1			Can't predict	Undefined in ranges 0.001<RBA<0.1% and Not active	-	-	~	Two nucleophilic sites	Out of Domain		NA	1000000	1000000			Not Active		-	-	-	-		Out of Domain		1000000	1000000	1000000
	C81335377	81335-37-7	Imazaquin	CC(C)C1(C)C(=O)NC(c2c(C(O)=O)cc3ccccc3n2)=N1			Not Active		-	-	-	RBA>10,0.1<RBA<10,Two nucleophilic sites	Out of Domain		NA	1000000	1000000			Not Active		-	-	-	-		Out of Domain		1000000	1000000	1000000
	C81335775	81335-77-5	Imazethapyr	CCc1cc(C(O)=O)c(C2NC(=O)C(C)(C(C)C)N=2)nc1			Can't predict	Undefined in ranges 0.001<RBA<0.1% and Not active	-	-	~	Two nucleophilic sites	Out of Domain		NA	1000000	1000000			Not Active		-	-	-	-		Out of Domain		1000000	1000000	1000000
	C39236469	39236-46-9	Imidazolidinyl urea	OCN1C(NC(=O)NCNC(=O)NC2C(=O)NC(=O)N2CO)C(=O)NC1=O			Can't predict	Undefined in ranges 0.001<RBA<0.1% and Not active	-	-	~	Two nucleophilic sites	Out of Domain		1000000	1000000	1000000			Not Active		-	-	-	-		Out of Domain		1000000	1000000	1000000
	C53861	53-86-1	Indomethacin	CC1=C(CC(O)=O)c2cc(OC)ccc2N1C(=O)c1ccc(Cl)cc1			Not Active		-	-	-		Out of Domain		NA	1000000	1000000			Not Active		-	-	-	-		Out of Domain		1000000	1000000	1000000
	C173584446	173584-44-6	Indoxacarb	COC(=O)C{P+}12Cc3cc(Cl)ccc3C1=NN(C(=O)N(c1ccc(OC(F)(F)F)cc1)C(=O)OC)CO2			Not Active		-	-	-		Out of Domain		1000000	1000000	1000000			Not Active		-	-	-	-		Out of Domain		1000000	1000000	1000000
	C96833	96-83-3	Iopanoic acid	CCC(Cc1c(I)cc(I)c(N)c1I)C(O)=O			Not Active		-	-	-		Out of Domain		1000000	1000000	1000000			Not Active		-	-	-	-		Out of Domain		1000000	1000000	1000000
*	C36734197	36734-19-7	Iprodione	CC(C)NC(=O)N1CC(=O)N(c2cc(Cl)cc(Cl)c2)C1=O			Active		-	-	+	Flutamides	Out of Domain		NA	1000000	1000000		Not active	Not Active		-	-	-	-		In domain	belongs to training set	1000000	1000000	1000000
	C42509808	42509-80-8	Isazofos	CCOP(=S)(OCC)OC1=NN(C(C)C)C(Cl)=N1			Not Active		-	-	-		Out of Domain		NA	1000000	1000000			Not Active		-	-	-	-		Out of Domain		1000000	1000000	1000000
	C125122	125-12-2	Isobornyl acetate	CC(=O)OC{P+}1CC{P-}2CCC{P-}1(C)C2(C)C			Not Active		-	-	-		Out of Domain		1000000	1000000	1000000			Not Active		-	-	-	-		In domain		1000000	1000000	1000000
	C2756561	2756-56-1	Isobornyl propanoate	CCC(=O)OC{P+}1CC{P-}2CCC{P-}1(C)C2(C)C			Not Active		-	-	-		Out of Domain		1000000	1000000	1000000			Not Active		-	-	-	-		In domain		1000000	1000000	1000000
	C82558507	82558-50-7	Isoxaben	CCC(C)(CC)C1C=C(NC(=O)c2c(OC)cccc2OC)ON=1			Not Active		-	-	-		Out of Domain		NA	1000000	1000000			Not Active		-	-	-	-		Out of Domain		1000000	1000000	1000000
	C163520330	163520-33-0	Isoxadifen-ethyl	CCOC(=O)C1CC(c2ccccc2)(c2ccccc2)ON=1			Not Active		-	-	-		Out of Domain		1000000	1000000	1000000			Not Active		-	-	-	-		Out of Domain		1000000	1000000	1000000
*	C65277421	65277-42-1	Ketoconazole	CC(=O)N1CCN(c2ccc(OCC{P-}3COC{P+}(CN4C=CN=C4)(c4ccc(Cl)cc4Cl)O3)cc2)CC1			Not Active		-	-	-		Out of Domain		NA	1000000	1000000		Not active	Not Active		-	-	-	-		In domain	belongs to training set	1000000	1000000	1000000
	C143390890	143390-89-0	Kresoxim-methyl	Cc1ccccc1OCc1ccccc1C(C(=O)OC)=NOC			Not Active		-	-	-		Out of Domain		1000000	1000000	1000000			Not Active		-	-	-	-		Out of Domain		1000000	1000000	1000000
	C77501634	77501-63-4	Lactofen	CCOC(=O)C(C)OC(=O)c1cc(Oc2ccc(C(F)(F)F)cc2Cl)ccc1N(=O)=O			Active		-	-	+	Phthalates	Out of Domain		NA	1000000	1000000			Not Active		-	-	-	-		Out of Domain		1000000	1000000	1000000
	C63423	63-42-3	Lactose	OCC{P+}1C{P-}(OC{P-}2C{P+}(O)C{P-}(O)C{P-}(O)C{P-}(CO)O2)C{P+}(O)C{P-}(O)C{P+}(O)O1			Can't predict	Undefined in ranges 0.001<RBA<0.1% and Not active	-	-	~	Two nucleophilic sites	Out of Domain		1000000	1000000	1000000			Not Active		-	-	-	-	Two nucleophilic sites	Out of Domain		1000000	1000000	1000000
	C91465086	91465-08-6	lambda-Cyhalothrin	CC1(C)C{P-}(C=C(Cl)C(F)(F)F)C{P-}1C(=O)OC{P+}(C#N)c1cccc(Oc2ccccc2)c1			Not Active		-	-	-	Phytoestrogens- flavones, flavanones, isoflavones, chalconoids	Out of Domain		1000000	1000000	1000000			Not Active		-	-	-	-		Out of Domain		1000000	1000000	1000000
	C50817	50-81-7	L-Ascorbic acid	OCC{P+}(O)C{P+}1C(O)=C(O)C(=O)O1			Not Active		-	-	-	RBA>10,0.1<RBA<10	Out of Domain		1000000	1000000	1000000			Not Active		-	-	-	-	Two nucleophilic sites	Out of Domain		1000000	1000000	1000000
	C123331	123-33-1	Maleic hydrazide	O=C1C=CC(=O)NN1			Not Active		-	-	-	0.1<RBA<10	Out of Domain		NA	1000000	1000000			Not Active		-	-	-	-		Out of Domain		1000000	1000000	1000000
	C118718	118-71-8	Maltol	CC1=C(O)C(=O)C=CO1			Not Active		-	-	-	RBA>10,0.1<RBA<10	Out of Domain		NA	1000000	1000000			Not Active		-	-	-	-	Two nucleophilic sites	Out of Domain		1000000	1000000	1000000
	C93652	93-65-2	Mecoprop	CC(C(O)=O)Oc1ccc(Cl)cc1C			Not Active		-	-	-		Out of Domain		1000000	1000000	1000000			Not Active		-	-	-	-		Out of Domain		1000000	1000000	1000000
**	C73314	73-31-4	Melatonin	CC(=O)NCCC1=CNc2ccc(OC)cc12		Not Active	Not Active		-	-	-		In domain	belongs to training set	1000000	1000000	1000000			Not Active		-	-	-	-		Out of Domain		1000000	1000000	1000000
	C2919666	2919-66-6	Melengestrol acetate	CC1=CC{P+}2C{P+}(CCC{P-}3(C)C{P-}2CC(=C)C{P+}3(C(C)=O)OC(C)=O)C{P-}2(C)CCC(=O)C=C12			Active		-	-	+	Two nucleophilic sites	Out of Domain		0.323	0.00921	1000000			Not Active		-	-	-	-		Out of Domain		1000000	0.0212	17.1			108.019	0.00959064	2.36223	6.14549
	C55814410	55814-41-0	Mepronil	CC(C)Oc1cccc(NC(=O)c2ccccc2C)c1			Not Active		-	-	-		Out of Domain		1000000	1000000	1000000			Not Active		-	-	-	-		Out of Domain		1000000	1000000	1000000
	C84162	84-16-2	meso-Hexestrol	CCC{P-}(C{P-}(CC)c1ccc(O)cc1)c1ccc(O)cc1			Active		-	-	+	Two nucleophilic sites	In domain		1000000	0.262	1.08			Active		+	-	-	-	AC,AD	In domain		0.000277	0.0229	0.0229		62.8159	100	7.16157		0.216031	2.03704			1		1
	C950378	950-37-8	Methidathion	COC1=NN(CSP(=S)(OC)OC)C(=O)S1			Not Active		-	-	-		Out of Domain		NA	1000000	1000000			Not Active		-	-	-	-		Out of Domain		1000000	1000000	1000000
***	C72435	72-43-5	Methoxychlor	COc1ccc(C(c2ccc(OC)cc2)C(Cl)(Cl)Cl)cc1		0.001<RBA<0.1	Active		-	-	+	Two nucleophilic sites	In domain	belongs to training set	1000000	2.59	1000000		0.001<RBA<0.1%	Not Active		-	-	-	-		In domain	belongs to training set	1000000	1000000	1000000						0.0218533
	C161050584	161050-58-4	Methoxyfenozide	Cc1cc(C)cc(C(=O)N(C(C)(C)C)NC(=O)c2cccc(OC)c2C)c1			Not Active		-	-	-		Out of Domain		NA	1000000	1000000			Not Active		-	-	-	-		Out of Domain		1000000	1000000	1000000
	C24851987	24851-98-7	Methyl dihydrojasmonate	CCCCCC1C(CC(=O)OC)CCC1=O			Not Active		-	-	-	0.1<RBA<10,Two nucleophilic sites	Out of Domain		1000000	1000000	1000000			Not Active		-	-	-	-		Out of Domain		1000000	1000000	1000000
**	C298000	298-00-0	Methyl parathion	COP(=S)(OC)Oc1ccc(N(=O)=O)cc1		0.001<RBA<0.1	Not Active		-	-	-		Out of Domain	belongs to training set	1000000	1.18	1000000			Not Active		-	-	-	-		Out of Domain		1000000	1000000	1000000						0.0479661
	C93152	93-15-2	Methyleugenol	COc1ccc(CC=C)cc1OC			Not Active		-	-	-		Out of Domain		NA	1000000	1000000			Not Active		-	-	-	-		Out of Domain		1000000	1000000	1000000
	C75330755	75330-75-5	Mevinolin	CCC{P+}(C)C(=O)OC{P-}1CC{P-}(C)C=C2C=CC{P+}(C)C{P+}(CCC{P+}3CC{P-}(O)CC(=O)O3)C{P-}12			Active		-	-	+	Two nucleophilic sites	Out of Domain		23.2	1000000	1000000			Active		-	-	+	-	Two nucleophilic sites	Out of Domain		1000000	1000000	1000000					0.0328879
	C113484	113-48-4	MGK-264	CCCCC(CC)CN1C(=O)C2C3CC(C=C3)C2C1=O			Not Active		-	-	-	0.1<RBA<10	Out of Domain		NA	1000000	1000000			Not Active		-	-	-	-		Out of Domain		1000000	1000000	1000000
	C84371653	84371-65-3	Mifepristone	CC#CC{P+}1(O)CCC{P-}2C{P+}3CCC4=CC(=O)CCC4=C3C{P-}(c3ccc(N(C)C)cc3)CC{P+}12C			Can't predict	Undefined in ranges 0.001<RBA<0.1% and Not active	-	-	~	Two nucleophilic sites	Out of Domain		0.0388	0.0282	0.0621			Not Active		-	-	-	-	Two nucleophilic sites	Out of Domain		1000000	1.37	1000000			1.67153		19.6649	2.00709	35.4267		1		1
	CN/A	N/A	Milbemectin (mixture of >=70% Milbemcin A4, <=30% Milbemycin A3)	CCC{P+}1C{P-}(C)CCC{P-}2(CC{P+}3CC{P-}(CC=C(C)CC{P-}(C)C=CC=C4COC{P+}5C{P+}(O)C(C)=CC{P-}(C(=O)O3)C{P+}45O)O2)O1			Not Active		-	-	-	RBA>10,0.1<RBA<10	Out of Domain		10.1	1000000	1000000			Not Active		-	-	-	-	Two nucleophilic sites	Out of Domain		1000000	1000000	1000000					0.0755446
	C15299997	15299-99-7	Napropamide	CCN(CC)C(=O)C(C)Oc1cccc2ccccc12			Not Active		-	-	-		Out of Domain		11	3.93	1000000			Not Active		-	-	-	-		Out of Domain		1000000	1000000	1000000					0.0693636	0.014402
	C50657	50-65-7	Niclosamide	Oc1ccc(Cl)cc1C(=O)Nc1ccc(N(=O)=O)cc1Cl			Not Active		-	-	-	Flutamides	Out of Domain		NA	1000000	1000000			Not Active		-	-	-	-		Out of Domain		1000000	1000000	1000000
	C111991094	111991-09-4	Nicosulfuron	CN(C)C(=O)c1cccnc1S(=O)(=O)NC(=O)Nc1nc(OC)cc(OC)n1			Not Active		-	-	-		Out of Domain		1000000	1000000	1000000			Not Active		-	-	-	-		Out of Domain		1000000	1000000	1000000
	C63612500	63612-50-0	Nilutamide	CC1(C)C(=O)N(c2ccc(N(=O)=O)c(C(F)(F)F)c2)C(=O)N1			Can't predict	Undefined in ranges 0.001<RBA<0.1% and Not active	-	-	~	Two nucleophilic sites	Out of Domain		0.936	0.00643	14.9			Not Active		-	-	-	-		Out of Domain		1000000	1000000	1000000					0.815171	8.80249	0.147651
	C102409927	102409-92-7	FR073317	CC(=O)N1C{P-}2CN3c4cc(C=O)cc(OC)c4C{P+}(COC(N)=O)C{P-}(OC(C)=O)(C{P-}12)O3			Not Active		-	-	-		Out of Domain		NA	1000000	1000000			Not Active		-	-	-	-		Out of Domain		1000000	1000000	1000000
	C174185161	174185-16-1	FR167356	CC1=C(C(C)(C)O)c2cccc(NC(=O)c3c(Cl)cccc3Cl)c2O1			Not Active		-	-	-		Out of Domain		1000000	0.153	1000000			Not Active		-	-	-	-		Out of Domain		1000000	12	1000000			0.190833			0.369935
	C86500	86-50-0	Gusathion	COP(=S)(OC)SCN1C(=O)c2ccccc2N=N1			Not Active		-	-	-		Out of Domain		15.6	1000000	1000000			Not Active		-	-	-	-		Out of Domain		1000000	1000000	1000000					0.0489103
	C86479063	86479-06-3	Hexaflumuron	O=C(c1c(F)cccc1F)NC(=O)Nc1cc(Cl)c(OC(F)(F)C(F)F)c(Cl)c1			Not Active		-	-	-	Flutamides	Out of Domain		NA	1000000	1000000			Not Active		-	-	-	-		Out of Domain		1000000	1000000	1000000
	C103055078	103055-07-8	Lufenuron	O=C(c1c(F)cccc1F)NC(=O)Nc1cc(Cl)c(OC(F)(F)C(F)C(F)(F)F)cc1Cl			Not Active		-	-	-	Flutamides	Out of Domain		1000000	1000000	1000000			Not Active		-	-	-	-		Out of Domain		1000000	1000000	1000000
	C134203	134-20-3	Methyl 2-aminobenzoate	COC(=O)c1ccccc1N			Not Active		-	-	-	Phthalates	Out of Domain		NA	1000000	1000000			Not Active		-	-	-	-		Out of Domain		1000000	1000000	1000000
	C139139	139-13-9	Nitrilotriacetic acid	OC(=O)CN(CC(O)=O)CC(O)=O			Not Active		-	-	-	(Prescreen)	Out of Domain		NA	1000000	1000000			Not Active		-	-	-	-	(Prescreen)	Out of Domain		1000000	1000000	1000000
*	C98953	98-95-3	Nitrobenzene	O=N(=O)c1ccccc1			Not Active		-	-	-		Out of Domain		NA	1000000	1000000		Not active	Not Active		-	-	-	-		In domain	belongs to training set	1000000	1000000	1000000
	C79243	79-24-3	Nitroethane	CCN(=O)=O			Not Active		-	-	-	(Prescreen)	Out of Domain		1000000	1000000	1000000			Not Active		-	-	-	-	(Prescreen)	Out of Domain		1000000	1000000	1000000
	C2687969	2687-96-9	N-Lauryl-2-pyrrolidone	CCCCCCCCCCCCN1CCCC1=O			Not Active		-	-	-		Out of Domain		NA	1000000	1000000			Not Active		-	-	-	-		In domain		1000000	1000000	1000000
	C872504	872-50-4	N-Methyl-2-pyrrolidone	CN1CCCC1=O			Not Active		-	-	-		Out of Domain		NA	1000000	1000000			Not Active		-	-	-	-		In domain		1000000	1000000	1000000
	C79163	79-16-3	N-Methylacetamide	CC(=O)NC			Not Active		-	-	-	(Prescreen)	Out of Domain		NA	1000000	1000000			Not Active		-	-	-	-	(Prescreen)	Out of Domain		1000000	1000000	1000000
	C4455269	4455-26-9	N-Methyldioctylamine	CCCCCCCCN(C)CCCCCCCC			Not Active		-	-	-	(Prescreen)	Out of Domain		NA	1000000	1000000			Not Active		-	-	-	-	(Prescreen)	Out of Domain		1000000	1000000	1000000
	C6610293	6610-29-3	N-Methylhydrazinecarbothioamide	CNC(=S)NN			Not Active		-	-	-	(Prescreen)	Out of Domain		1000000	1000000	1000000			Not Active		-	-	-	-	(Prescreen)	Out of Domain		1000000	1000000	1000000
	C924163	924-16-3	N-Nitrosodibutylamine	CCCCN(CCCC)N=O			Not Active		-	-	-	(Prescreen)	Out of Domain		NA	1000000	1000000			Not Active		-	-	-	-	(Prescreen)	Out of Domain		1000000	1000000	1000000
	C55185	55-18-5	N-Nitrosodiethylamine	CCN(CC)N=O			Not Active		-	-	-	(Prescreen)	Out of Domain		NA	1000000	1000000			Not Active		-	-	-	-	(Prescreen)	Out of Domain		1000000	1000000	1000000
	C62759	62-75-9	N-Nitrosodimethylamine	CN(C)N=O			Not Active		-	-	-	(Prescreen)	Out of Domain		1000000	1000000	1000000			Not Active		-	-	-	-	(Prescreen)	Out of Domain		1000000	1000000	1000000
	C86306	86-30-6	N-Nitrosodiphenylamine	O=NN(c1ccccc1)c1ccccc1			Not Active		-	-	-		Out of Domain		NA	1000000	1000000			Not Active		-	-	-	-		Out of Domain		1000000	1000000	1000000
	C621647	621-64-7	N-Nitrosodipropylamine	CCCN(CCC)N=O			Not Active		-	-	-	(Prescreen)	Out of Domain		NA	1000000	1000000			Not Active		-	-	-	-	(Prescreen)	Out of Domain		1000000	1000000	1000000
	C684935	684-93-5	N-Nitroso-N-methylurea	CN(C(N)=O)N=O			Not Active		-	-	-	(Prescreen)	Out of Domain		1000000	1000000	1000000			Not Active		-	-	-	-	(Prescreen)	Out of Domain		1000000	1000000	1000000
	C930552	930-55-2	N-Nitrosopyrrolidine	O=NN1CCCC1			Not Active		-	-	-		Out of Domain		1000000	1000000	1000000			Not Active		-	-	-	-		Out of Domain		1000000	1000000	1000000
	C2687947	2687-94-7	N-Octyl-2-pyrrolidone	CCCCCCCCN1CCCC1=O			Not Active		-	-	-		Out of Domain		1000000	1000000	1000000			Not Active		-	-	-	-		In domain		1000000	1000000	1000000
	C124196	124-19-6	Nonanal	CCCCCCCCC=O			Not Active		-	-	-	(Prescreen)	Out of Domain		1000000	1000000	1000000			Not Active		-	-	-	-	(Prescreen)	Out of Domain		1000000	1000000	1000000
	C111842	111-84-2	Nonane	CCCCCCCCC			Not Active		-	-	-	(Prescreen)	In domain		1000000	1000000	1000000			Not Active		-	-	-	-	(Prescreen)	In domain		1000000	1000000	1000000
	C123999	123-99-9	Nonanedioic acid	OC(=O)CCCCCCCC(O)=O			Not Active		-	-	-	(Prescreen)	In domain		1000000	1000000	1000000			Not Active		-	-	-	-	(Prescreen)	In domain		1000000	1000000	1000000
	C112050	112-05-0	Nonanoic acid	CCCCCCCCC(O)=O			Not Active		-	-	-	(Prescreen)	In domain		NA	1000000	1000000			Not Active		-	-	-	-	(Prescreen)	In domain		1000000	1000000	1000000
***	C500389	500-38-9	Nordihydroguaiaretic acid	CC(Cc1ccc(O)c(O)c1)C(C)Cc1ccc(O)c(O)c1		0.001<RBA<0.1	Active		-	-	+	Two nucleophilic sites	In domain	belongs to training set	1000000	15.5	0.397		0.001<RBA<0.1%	Active		-	+	-	-	AC,AD	In domain	belongs to training set	8.98	0.583	1.65		0.00193764	3.92796	0.0993939		0.00365161	5.54156			1
	C27314132	27314-13-2	Norflurazon	CNC1C=NN(c2cccc(C(F)(F)F)c2)C(=O)C=1Cl			Not Active		-	-	-		Out of Domain		NA	1000000	1000000			Not Active		-	-	-	-		Out of Domain		1000000	1000000	1000000
	C101542	101-54-2	N-Phenyl-1,4-benzenediamine	Nc1ccc(Nc2ccccc2)cc1			Not Active		-	-	-		Out of Domain		NA	1000000	1000000			Not Active		-	-	-	-	Alkylamines	Out of Domain		1000000	1000000	1000000
	C90302	90-30-2	N-Phenyl-1-naphthylamine	c1ccccc1Nc1cccc2ccccc12			Not Active		-	-	-		Out of Domain		1000000	1000000	1000000			Not Active		-	-	-	-		Out of Domain		1000000	1000000	1000000
	C88120	88-12-0	N-Vinyl-2-pyrrolidone	C=CN1CCCC1=O			Not Active		-	-	-		Out of Domain		NA	1000000	1000000			Not Active		-	-	-	-		Out of Domain		1000000	1000000	1000000
*	C1843056	1843-05-6	Octabenzone	CCCCCCCCOc1ccc(C(=O)c2ccccc2)c(O)c1			Not Active		-	-	-	Phytoestrogens- flavones, flavanones, isoflavones, chalconoids	Out of Domain		NA	1000000	1000000		Not active	Not Active		-	-	-	-	AC,Two nucleophilic sites ,Benzophenones	Out of Domain	belongs to training set	1000000	1000000	1000000
	C57114	57-11-4	Octadecanoic acid	CCCCCCCCCCCCCCCCCC(O)=O			Not Active		-	-	-	(Prescreen)	In domain		NA	1000000	1000000			Not Active		-	-	-	-	(Prescreen)	In domain		1000000	13.4	1000000			0.170896
	C1120043	1120-04-3	Octadecyl sulfate sodium salt	CCCCCCCCCCCCCCCCCCOS(=O)(=O)O{-}.[Na]{+}			Not Active		-	-	-	(Prescreen)	Out of Domain		1000000	1000000	1000000			Not Active		-	-	-	-	(Prescreen)	Out of Domain		1000000	1000000	1000000
	C556672	556-67-2	Octamethylcyclotetrasiloxane	C[Si]1(C)O[Si](C)(C)O[Si](C)(C)O[Si](C)(C)O1			Not Active		-	-	-		Out of Domain		NA	1000000	1000000			Not Active		-	-	-	-		In domain		1000000	1000000	1000000
	C107517	107-51-7	Octamethyltrisiloxane	C[Si](C)(C)O[Si](C)(C)O[Si](C)(C)C			Not Active		-	-	-	(Prescreen)	Out of Domain		1000000	1000000	1000000			Not Active		-	-	-	-	(Prescreen)	Out of Domain		1000000	1000000	1000000
	C124130	124-13-0	Octanal	CCCCCCCC=O			Not Active		-	-	-	(Prescreen)	Out of Domain		NA	1000000	1000000			Not Active		-	-	-	-	(Prescreen)	Out of Domain		1000000	1000000	1000000
	C124072	124-07-2	Octanoic acid	CCCCCCCC(O)=O			Not Active		-	-	-	(Prescreen)	In domain		NA	1000000	1000000			Not Active		-	-	-	-	(Prescreen)	In domain		1000000	1000000	1000000
	C26530201	26530-20-1	Octhilinone	CCCCCCCCN1C(=O)C=CS1			Not Active		-	-	-		Out of Domain		1000000	1000000	1000000			Not Active		-	-	-	-		In domain		1000000	1000000	1000000
	C112141	112-14-1	Octyl acetate	CCCCCCCCOC(C)=O			Not Active		-	-	-	(Prescreen)	In domain		1000000	1000000	1000000			Not Active		-	-	-	-	(Prescreen)	In domain		1000000	1000000	1000000
	C119073	119-07-3	Octyl decyl phthalate	CCCCCCCCCCOC(=O)c1ccccc1C(=O)OCCCCCCCC			Not Active		-	-	-	Phthalates	In domain		1000000	1000000	1000000			Not Active		-	-	-	-	Phthalates	In domain		1000000	1000000	1000000
*	C1034011	1034-01-1	Octyl gallate	CCCCCCCCOC(=O)c1cc(O)c(O)c(O)c1			Active		-	-	+	Phthalates	Out of Domain		NA	1000000	1.7		0.001<RBA<0.1%	Active		-	-	-	+	Alkyl hydroxy benzoates	In domain	belongs to training set	1000000	1000000	9.72				0.0168724			1.29412
	C1219381	1219-38-1	Octylparaben	CCCCCCCCOC(=O)c1ccc(O)cc1			Not Active		-	-	-	Phthalates	In domain		1000000	1000000	1000000			Active		-	-	+	-	Carbonyl type chemicals	In domain		1000000	2.6	1.77			0.880769	0.0926554
	C57067	57-06-7	Oil of mustard	C=CCN=C=S			Not Active		-	-	-	(Prescreen)	Out of Domain		1000000	1000000	1000000			Not Active		-	-	-	-	(Prescreen)	Out of Domain		1000000	1000000	1000000
	C112801	112-80-1	Oleic acid	CCCCCCCCC=CCCCCCCCC(O)=O			Not Active		-	-	-	(Prescreen)	In domain		1000000	1000000	1000000			Not Active		-	-	-	-	(Prescreen)	In domain		1000000	1000000	28.6				0.00573427
	C110258	110-25-8	Oleyl sarcosine	CCCCCCCCC=CCCCCCCCC(=O)N(C)CC(O)=O			Not Active		-	-	-	(Prescreen)	Out of Domain		1000000	1000000	2.85			Not Active		-	-	-	-	(Prescreen)	Out of Domain		1000000	24.9	1000000			0.0919679				0.77193
	C66717	66-71-7	o-Phenanthroline	c1ccc2ccc3cccnc3c2n1			Not Active		-	-	-		Out of Domain		1000000	1000000	1000000			Not Active		-	-	-	-		Out of Domain		1000000	1000000	1000000
	C19044883	19044-88-3	Oryzalin	CCCN(CCC)c1c(N(=O)=O)cc(S(N)(=O)=O)cc1N(=O)=O			Not Active		-	-	-		Out of Domain		NA	1000000	1000000			Not Active		-	-	-	-		Out of Domain		1000000	1000000	1000000
	C144627	144-62-7	Oxalic acid	OC(=O)C(O)=O			Not Active		-	-	-	(Prescreen)	Out of Domain		1000000	1000000	1000000			Not Active		-	-	-	-	(Prescreen)	Out of Domain		1000000	1000000	1000000
	C23135220	23135-22-0	Oxamyl	CNC(=O)ON=C(C(=O)N(C)C)SC			Not Active		-	-	-	(Prescreen)	Out of Domain		NA	1000000	1000000			Not Active		-	-	-	-	(Prescreen)	Out of Domain		1000000	1000000	1000000
^	C79572	79-57-2	Oxytetracycline	CC{P+}1(O)C{P-}2C{P+}(O)C{P-}3C{P+}(N(C)C)C(O)=C(C(N)=O)C(=O)C{P+}3(O)C(O)=C2C(=O)c2c1cccc2O			Can't predict	Undefined in ranges 0.001<RBA<0.1% and Not active	-	-	~	Two nucleophilic sites	Out of Domain		1000000	1000000	7.26			Can't predict	Undefined in ranges 0.1<RBA<10% and 0<RBA<0.1%	-	~	~	~	AC	Out of Domain		1000000	1000000	#N/A				#N/A			0.30303
	C6153646	6153-64-6	Oxytetracycline dihydrate	CC{P+}1(O)C{P-}2C{P+}(O)C{P-}3C{P+}(N(C)C)C(O)=C(C(N)=O)C(=O)C{P+}3(O)C(O)=C2C(=O)c2c1cccc2O_O_O			Can't predict	Undefined in ranges 0.001<RBA<0.1% and Not active	-	-	~	Two nucleophilic sites	Out of Domain		10.2	1000000	1000000			Not Active		-	-	-	-	AC(Prescreen)	Out of Domain		1000000	1000000	1000000					0.0748039
	C2058460	2058-46-0	Oxytetracycline hydrochloride	CC{P+}1(O)C{P-}2C{P+}(O)C{P-}3C{P+}(N(C)C)C(O)=C(C(N)=O)C(=O)C{P+}3(O)C(O)=C2C(=O)c2c1cccc2O_Cl			Can't predict	Undefined in ranges 0.001<RBA<0.1% and Not active	-	-	~	Two nucleophilic sites	Out of Domain		NA	1000000	1000000			Not Active		-	-	-	-	AC(Prescreen)	Out of Domain		1000000	1000000	1000000
	C76738620	76738-62-0	Paclobutrazol	CC(C)(C)C(O)C(Cc1ccc(Cl)cc1)N1C=NC=N1			Not Active		-	-	-		Out of Domain		NA	1000000	1000000			Not Active		-	-	-	-		Out of Domain		1000000	1000000	1000000
	C20265978	20265-97-8	p-Anisidine hydrochloride	Cl_COc1ccc(N)cc1			Not Active		-	-	-	(Prescreen)	Out of Domain		1000000	1000000	1000000			Not Active		-	-	-	-	(Prescreen)	In domain		1000000	1000000	1000000
	C101553	101-55-3	p-Bromodiphenyl ether	Brc1ccc(Oc2ccccc2)cc1			Not Active		-	-	-		Out of Domain		NA	1000000	1000000			Not Active		-	-	-	-		In domain		1000000	1000000	1000000
	C460004	460-00-4	p-Bromofluorobenzene	Fc1ccc(Br)cc1			Not Active		-	-	-		Out of Domain		1000000	1000000	1000000			Not Active		-	-	-	-		Out of Domain		1000000	1000000	1000000
*	C106445	106-44-5	p-Cresol	Cc1ccc(O)cc1			Not Active		-	-	-	Alkylphenols	Out of Domain		NA	1000000	1000000		0<RBA<0.001%	Not Active		-	-	-	-	Alkylphenols	Out of Domain	belongs to training set	1000000	1000000	1000000
	C99876	99-87-6	p-Cymene	CC(C)c1ccc(C)cc1			Not Active		-	-	-		Out of Domain		NA	1000000	1000000			Not Active		-	-	-	-		Out of Domain		1000000	1000000	1000000
	C139340560	139340-56-0	PD-136095-0073	CC(C)(C)c1cc(C=C2C(=O)NC(=N)S2)cc(C(C)(C)C)c1O_CS(O)(=O)=O			Active		-	-	+	Alkylphenols	Out of Domain		1000000	1000000	1000000			Not Active		-	-	-	-		Out of Domain		1000000	1000000	1000000
	C1114712	1114-71-2	Pebulate	CCCCN(CC)C(=O)SCCC			Not Active		-	-	-	(Prescreen)	Out of Domain		1000000	2.13	1000000			Not Active		-	-	-	-	(Prescreen)	Out of Domain		6.08	3.03	1000000		0.00286184	0.755776			0.0265728
	C40487421	40487-42-1	Pendimethalin	CCC(CC)Nc1c(N(=O)=O)cc(C)c(C)c1N(=O)=O			Not Active		-	-	-		Out of Domain		NA	1000000	1000000			Not Active		-	-	-	-		Out of Domain		1000000	1000000	1000000
	C629629	629-62-9	Pentadecane	CCCCCCCCCCCCCCC			Not Active		-	-	-	(Prescreen)	In domain		NA	1000000	1000000			Not Active		-	-	-	-	(Prescreen)	In domain		1000000	1000000	1000000
	C115775	115-77-5	Pentaerythritol	OCC(CO)(CO)CO			Not Active		-	-	-	(Prescreen)	Out of Domain		1000000	1000000	1000000			Not Active		-	-	-	-	(Prescreen)	Out of Domain		1000000	1.25	1000000			1.832
^	C6683198	6683-19-8	Pentaerythritol tetrakis(3,5-di-tert-butyl-4-hydroxyhydrocinnamate)	CC(C)(C)c1cc(CCC(=O)OCC(COC(=O)CCc2cc(C(C)(C)C)c(O)c(C(C)(C)C)c2)(COC(=O)CCc2cc(C(C)(C)C)c(O)c(C(C)(C)C)c2)COC(=O)CCc2cc(C(C)(C)C)c(O)c(C(C)(C)C)c2)cc(C(C)(C)C)c1O			Can't predict	Undefined in ranges 0.001<RBA<0.1% and Not active	-	-	~	Two nucleophilic sites	Out of Domain		1000000	1000000	1000000			Can't predict	Undefined in ranges 0.1<RBA<10% and 0<RBA<0.1%	-	~	~	-	AC,AD	Out of Domain		1000000	1000000	#N/A				#N/A
	C78115	78-11-5	Pentaerythritol tetranitrate	O=N(=O)OCC(CON(=O)=O)(CON(=O)=O)CON(=O)=O			Not Active		-	-	-	(Prescreen)	Out of Domain		1000000	1000000	1000000			Not Active		-	-	-	-	(Prescreen)	Out of Domain		1000000	1000000	1000000
	C140647	140-64-7	Pentamidine isethionate	NC(=N)c1ccc(OCCCCCOc2ccc(C(N)=N)cc2)cc1_OCCS(O)(=O)=O_OCCS(O)(=O)=O			Active		-	-	+	Two nucleophilic sites	Out of Domain		1000000	1000000	1000000			Not Active		-	-	-	-		Out of Domain		1000000	1000000	0.371				0.442049
	C110623	110-62-3	Pentanal	CCCCC=O			Not Active		-	-	-	(Prescreen)	Out of Domain		NA	1000000	1000000			Not Active		-	-	-	-	(Prescreen)	Out of Domain		1000000	1000000	1000000
	C628637	628-63-7	Pentyl acetate	CCCCCOC(C)=O			Not Active		-	-	-	(Prescreen)	In domain		NA	1000000	1000000			Not Active		-	-	-	-	(Prescreen)	In domain		1000000	1000000	1000000
	C540181	540-18-1	Pentyl butyrate	CCCCCOC(=O)CCC			Not Active		-	-	-	(Prescreen)	In domain		1000000	1000000	1000000			Not Active		-	-	-	-	(Prescreen)	In domain		1000000	1000000	1000000
	C122407	122-40-7	Pentylcinnamaldehyde	CCCCCC(=Cc1ccccc1)C=O			Not Active		-	-	-		Out of Domain		1000000	1000000	1000000			Not Active		-	-	-	-		Out of Domain		1000000	1000000	1000000
	C335762	335-76-2	Perfluorodecanoic acid	OC(=O)C(F)(F)C(F)(F)C(F)(F)C(F)(F)C(F)(F)C(F)(F)C(F)(F)C(F)(F)C(F)(F)F			Not Active		-	-	-	(Prescreen)	Out of Domain		NA	1000000	8.77			Not Active		-	-	-	-	(Prescreen)	Out of Domain		1000000	1000000	1000000							0.250855
	C375859	375-85-9	Perfluoroheptanoic acid	OC(=O)C(F)(F)C(F)(F)C(F)(F)C(F)(F)C(F)(F)C(F)(F)F			Not Active		-	-	-	(Prescreen)	Out of Domain		NA	1000000	1000000			Not Active		-	-	-	-	(Prescreen)	Out of Domain		1000000	1000000	1000000
	C307244	307-24-4	Perfluorohexanoic acid	OC(=O)C(F)(F)C(F)(F)C(F)(F)C(F)(F)C(F)(F)F			Not Active		-	-	-	(Prescreen)	Out of Domain		1000000	1000000	1000000			Not Active		-	-	-	-	(Prescreen)	Out of Domain		1000000	1000000	1000000
	C375951	375-95-1	Perfluorononanoic acid	OC(=O)C(F)(F)C(F)(F)C(F)(F)C(F)(F)C(F)(F)C(F)(F)C(F)(F)C(F)(F)F			Not Active		-	-	-	(Prescreen)	Out of Domain		NA	1000000	22.1			Not Active		-	-	-	-	(Prescreen)	Out of Domain		1000000	1000000	1000000							0.0995475
	C1763231	1763-23-1	Perfluorooctane sulfonic acid	OS(=O)(=O)C(F)(F)C(F)(F)C(F)(F)C(F)(F)C(F)(F)C(F)(F)C(F)(F)C(F)(F)F			Not Active		-	-	-	(Prescreen)	Out of Domain		1000000	11.6	12			Not Active		-	-	-	-	(Prescreen)	Out of Domain		1000000	1000000	1000000						0.00487931	0.183333
	C754916	754-91-6	Perfluorooctanesulfonamide	NS(=O)(=O)C(F)(F)C(F)(F)C(F)(F)C(F)(F)C(F)(F)C(F)(F)C(F)(F)C(F)(F)F			Not Active		-	-	-	(Prescreen)	Out of Domain		NA	1000000	1000000			Not Active		-	-	-	-	(Prescreen)	Out of Domain		1000000	1000000	1000000
	C335671	335-67-1	Perfluorooctanoic acid	OC(=O)C(F)(F)C(F)(F)C(F)(F)C(F)(F)C(F)(F)C(F)(F)C(F)(F)F			Not Active		-	-	-	(Prescreen)	Out of Domain		NA	1000000	1000000			Not Active		-	-	-	-	(Prescreen)	Out of Domain		1000000	1000000	1000000
	C2058948	2058-94-8	Perfluoroundecanoic acid	OC(=O)C(F)(F)C(F)(F)C(F)(F)C(F)(F)C(F)(F)C(F)(F)C(F)(F)C(F)(F)C(F)(F)C(F)(F)F			Not Active		-	-	-	(Prescreen)	Out of Domain		NA	1000000	1000000			Not Active		-	-	-	-	(Prescreen)	Out of Domain		1000000	1000000	17.7				0.00926554
	C104795688	104795-68-8	PharmaCode_0119307	CC(C)OC1=C(C(=O)NC2=NN=NN{-}2.[Na]{+})Sc2ccc(OC)cc12			Not Active		-	-	-	(Prescreen)	Out of Domain		1000000	1000000	1000000			Not Active		-	-	-	-	(Prescreen)	Out of Domain		1000000	1000000	1000000
	CN/A	N/A	PharmaCode_0200347	Cl_NCC1(CC2NC(=O)ON=2)CCCCC1			Not Active		-	-	-	(Prescreen)	Out of Domain		NA	1000000	1000000			Not Active		-	-	-	-	(Prescreen)	Out of Domain		1000000	1000000	1000000
	C676116044	676116-04-4	PharmaCode_0343701	Cc1cc(CCN2CCN(C3c4ccccc4SN=3)CC2)cc2c1NC(=O)CC2(C)C_CS(O)(=O)=O			Not Active		-	-	-	(Prescreen)	Out of Domain		NA	1000000	1000000			Not Active		-	-	-	-		Out of Domain		1000000	1000000	1000000
	C349495427	349495-42-7	PharmaCode_254538	CCN1C2=C(C(C)=N1)N=C(c1ccc(O)cc1)CNC2=O			Not Active		-	-	-	RBA>10,0.1<RBA<10,Two nucleophilic sites	Out of Domain		NA	1000000	1000000			Active		-	-	+	-	Two nucleophilic sites	Out of Domain		1000000	1000000	1000000
	C149062759	149062-75-9	PharmaGSID_47259	Cl_Clc1cc(Cl)cc2c1CN1CCCCCC1=N2			Not Active		-	-	-	(Prescreen)	Out of Domain		NA	1000000	1000000			Not Active		-	-	-	-	(Prescreen)	Out of Domain		1000000	1000000	1000000
	C1061517621	1061517-62-1	PharmaGSID_47337	CCOc1cccc(N2C=C(C(=O)N3CCN(c4cc5ccccc5c(C(=O)O{-}.[Na]{+})c4)CC3)N=C2c2ccc(C)cc2)c1			Not Active		-	-	-				1000000	1000000	14.2			Not Active		-	-	-	-	(Prescreen)	Out of Domain		1000000	1000000	1000000							0.15493
	CN/A	N/A	PharmaGSID_48172	O=C1c2ccccc2C(=O)N1CCC1=NOC(C2=CC=C(CN3CCCCCC3)S2)=N1_OC(=O)C={t}CC(O)=O			Not Active		-	-	-	0.1<RBA<10(Prescreen)	Out of Domain		NA	1000000	1000000			Not Active		-	-	-	-		Out of Domain		1000000	1000000	1000000
	CN/A	N/A	PharmaGSID_48505	CC1C2=C(Nc3ccc(N(=O)=O)cc3C(c3ccccc3Cl)=N2)NN=1			Not Active		-	-	-		Out of Domain		NA	1000000	1000000			Not Active		-	-	-	-		Out of Domain		1000000	1000000	1000000
	C588941451	588941-45-1	PharmaGSID_48506	CS(=O)(=O)c1ccc(C{P-}(CC2CCCC2)C(=O)Nc2cnccn2)cc1Cl			Not Active		-	-	-		Out of Domain		1000000	21.9	1000000			Not Active		-	-	-	-		Out of Domain		1000000	2.3	1000000			0.995652			0.00258447
	CN/A	N/A	PharmaGSID_48507	CC(C)(O)CNc1ncc2c(n1)N(C)C(=O)C=C2Oc1ccc(F)cc1F_Cl			Can't predict	Undefined in ranges 0.001<RBA<0.1% and Not active	-	-	~	Two nucleophilic sites	Out of Domain		NA	1000000	1000000			Not Active		-	-	-	-	(Prescreen)	Out of Domain		1000000	1000000	1000000
	C107071669	107071-66-9	PharmaGSID_48512	O=C(CCCCCCCCc1cccnc1)N1CCC(C=C(c2ccccc2)c2ccccc2)CC1			Not Active		-	-	-		Out of Domain		NA	1000000	1000000			Not Active		-	-	-	-		Out of Domain		1000000	1000000	1000000
	CN/A	N/A	PharmaGSID_48514	Cc1ccc(C(=O)N{-}(.[Na]{+})S(=O)(=O)C={t}Cc2ccc(OC)cc2)c(Cl)c1			Not Active		-	-	-				NA	1000000	1000000			Not Active		-	-	-	-	(Prescreen)	Out of Domain		1000000	1000000	1000000
	CN/A	N/A	PharmaGSID_48516	O=C(c1ccc(F)cc1Cl)N{-}(.[Na]{+})S(=O)(=O)C={t}Cc1ccccc1			Not Active		-	-	-	(Prescreen)	Out of Domain		NA	1000000	1000000			Not Active		-	-	-	-	(Prescreen)	Out of Domain		1000000	1000000	1000000
	C85018	85-01-8	Phenanthrene	c1cccc2ccc3ccccc3c12			Not Active		-	-	-		Out of Domain		NA	1000000	1000000			Not Active		-	-	-	-		Out of Domain		1000000	1000000	1000000
	C57307	57-30-7	Phenobarbital sodium	CCC1(c2ccccc2)C(=O)NC(O{-}.[Na]{+})=NC1=O			Not Active		-	-	-	RBA>10,0.1<RBA<10(Prescreen)	Out of Domain		NA	1000000	1000000			Not Active		-	-	-	-	(Prescreen)	Out of Domain		1000000	1000000	1000000
***	C108952	108-95-2	Phenol	Oc1ccccc1		Not Active	Not Active		-	-	-		In domain	belongs to training set	NA	1000000	1000000		0<RBA<0.001%	Not Active		-	-	-	-	Alkylphenols	Out of Domain	belongs to training set	1000000	1000000	1000000
***	C143748	143-74-8	Phenol red	Oc1ccc(C2(c3ccc(O)cc3)c3ccccc3S(=O)(=O)O2)cc1		Not Active	Not Active		-	-	-	0.1<RBA<10,Two nucleophilic sites	In domain	belongs to training set	1000000	1000000	1000000		Not active	Active		-	+	-	-	AC	Out of Domain	belongs to training set	1000000	14.6	21			0.156849	0.00780952
	C77098	77-09-8	Phenolphthalein	Oc1ccc(C2(c3ccc(O)cc3)c3ccccc3C(=O)O2)cc1			Not Active		-	-	-	RBA>10,0.1<RBA<10,Two nucleophilic sites	Out of Domain		NA	1000000	2.83			Active		-	~	+	-	Two nucleophilic sites	Out of Domain		0.658	0.887	0.228		0.0264438	2.58174	0.719298			0.777385			1		1
***	C81903	81-90-3	Phenolphthalin	Oc1ccc(C(c2ccccc2C(O)=O)c2ccc(O)cc2)cc1		Not Active	Can't predict	Undefined in ranges 0.001<RBA<0.1% and Not active	-	-	~	Two nucleophilic sites	Out of Domain	belongs to training set	1000000	1000000	1000000		Not active	Active		-	+	-	-	AC	Out of Domain	belongs to training set	11.5	3.06	4.35		0.00151304	0.748366	0.0377011
	C1333397	1333-39-7	Phenolsulfonic acid	Oc1ccccc1S(O)(=O)=O			Not Active		-	-	-	0.1<RBA<10	Out of Domain		1000000	1000000	1000000			Not Active		-	-	-	-		Out of Domain		1000000	1000000	1000000
	C92842	92-84-2	Phenothiazine	c1cccc2c1Nc1ccccc1S2			Not Active		-	-	-		Out of Domain		NA	1000000	1000000			Not Active		-	-	-	-		Out of Domain		1000000	1000000	1000000
	C644973	644-97-3	Phenyl phosphorus dichloride	ClP(Cl)c1ccccc1			Not Active		-	-	-		Out of Domain		1000000	1000000	1000000			Not Active		-	-	-	-		Out of Domain		1000000	1000000	1000000
	C118558	118-55-8	Phenyl salicylate	Oc1ccccc1C(=O)Oc1ccccc1			Not Active		-	-	-		Out of Domain		1000000	0.802	1000000			Active		-	-	-	+	Alkyl hydroxy benzoates	In domain		1000000	1000000	1000000						0.0705736
	C122781	122-78-1	Phenylacetaldehyde	O=CCc1ccccc1			Not Active		-	-	-		Out of Domain		1000000	1000000	1000000			Not Active		-	-	-	-		Out of Domain		1000000	1000000	1000000
	C62384	62-38-4	Phenylmercuric acetate	CC(=O)O{-}.[Hg]{+}c1ccccc1			Not Active		-	-	-		Out of Domain		1000000	17.5	1000000			Not Active		-	-	-	-		Out of Domain		1000000	1000000	1000000						0.00323429
	C17696627	17696-62-7	Phenylparaben	Oc1ccc(C(=O)Oc2ccccc2)cc1			Not Active		-	-	-		Out of Domain		1000000	1000000	1000000			Active		-	-	+	-	Carbonyl type chemicals	In domain		1000000	0.843	0.146			2.71649	1.12329
	C298022	298-02-2	Phorate	CCOP(=S)(OCC)SCSCC			Not Active		-	-	-	(Prescreen)	Out of Domain		NA	1000000	1000000			Not Active		-	-	-	-	(Prescreen)	Out of Domain		1000000	1000000	1000000
	C7664382	7664-38-2	Phosphoric acid	OP(O)(O)=O			Not Active		-	-	-	(Prescreen)	NO DOMAIN		1000000	1000000	1000000			Not Active		-	-	-	-	(Prescreen)	NO DOMAIN		1000000	1000000	1000000
	C14816183	14816-18-3	Phoxim	CCOP(=S)(OCC)ON=C(C#N)c1ccccc1			Not Active		-	-	-		Out of Domain		1000000	1000000	1000000			Not Active		-	-	-	-		Out of Domain		1000000	1000000	1000000
	C85507795	85507-79-5	Phthalic acid, diundecyl ester, branched and linear	CCCCCCCCCCCOC(=O)c1ccccc1C(=O)OCCCCCCCCCCC			Not Active		-	-	-	Phthalates	Out of Domain		1000000	1000000	1000000			Not Active		-	-	-	-	Phthalates	In domain		1000000	1000000	1000000
	C112529154	112529-15-4	Pioglitazone hydrochloride	CCc1ccc(CCOc2ccc(CC3C(=O)NC(=O)S3)cc2)nc1_Cl			Not Active		-	-	-	0.1<RBA<10(Prescreen)	Out of Domain		NA	1000000	1000000			Not Active		-	-	-	-	(Prescreen)	Out of Domain		1000000	1000000	1000000
	C110850	110-85-0	Piperazine	C1CNCCN1			Not Active		-	-	-		Out of Domain		NA	1000000	1000000			Not Active		-	-	-	-		Out of Domain		1000000	1000000	1000000
	C50892234	50892-23-4	Pirinixic acid	Cc1cccc(Nc2cc(Cl)nc(SCC(O)=O)n2)c1C			Not Active		-	-	-		Out of Domain		NA	1000000	1000000			Not Active		-	-	-	-		Out of Domain		1000000	1000000	1000000
	C85532758	85532-75-8	PK 11195	CCC(C)N(C)C(=O)c1cc2ccccc2c(-c2ccccc2Cl)n1			Not Active		-	-	-		Out of Domain		NA	1000000	1000000			Not Active		-	-	-	-		Out of Domain		1000000	1000000	1000000
	C9003116	9003-11-6	Pluronic F-127	CC(COCCO)OCCO			Not Active		-	-	-	(Prescreen)	Out of Domain		1000000	1000000	1000000			Not Active		-	-	-	-	(Prescreen)	In domain		1000000	1000000	1000000
	C9004960	9004-96-0	Poly(oxy-1,2-ethanediyl), .alpha.-[(9Z)-1-oxo-9-octadecenyl]-.omega.-hydroxy-	CCCCCCCCC=CCCCCCCCC(=O)OCCO			Not Active		-	-	-	(Prescreen)	In domain		1000000	1000000	11.3			Not Active		-	-	-	-	(Prescreen)	In domain		1000000	1000000	1000000							0.19469
	C9016006	9016-00-6	Polydimethylsiloxane	C[Si](C)=O			Not Active		-	-	-	(Prescreen)	Out of Domain		1000000	1000000	1000000			Not Active		-	-	-	-	(Prescreen)	Out of Domain		1000000	1000000	1000000
	C25322694	25322-69-4	Polypropylene glycol	CC(O)CO			Not Active		-	-	-	(Prescreen)	Out of Domain		1000000	1000000	1000000			Not Active		-	-	-	-	(Prescreen)	Out of Domain		1000000	1000000	1000000
	C3164850	3164-85-0	Potassium 2-ethylhexanoate	CCCCC(CC)C(=O)O{-}.K{+}			Not Active		-	-	-	(Prescreen)	Out of Domain		1000000	1000000	1000000			Not Active		-	-	-	-	(Prescreen)	Out of Domain		1000000	1000000	1000000
	C3811049	3811-04-9	Potassium chlorate	O=Cl(=O)O{-}.K{+}			Not Active		-	-	-	(Prescreen)	NO DOMAIN		1000000	1000000	1000000			Not Active		-	-	-	-	(Prescreen)	NO DOMAIN		1000000	1000000	1000000
	C2244215	2244-21-5	Potassium dichloroisocyanurate	O=C1N=C(O{-}.K{+})N(Cl)C(=O)N1Cl			Not Active		-	-	-	RBA>10,0.1<RBA<10	Out of Domain		1000000	1000000	1000000			Not Active		-	-	-	-	(Prescreen)	Out of Domain		1000000	1000000	1000000
	C7757791	7757-79-1	Potassium nitrate	O=N(=O)O{-}.K{+}			Not Active		-	-	-	(Prescreen)	NO DOMAIN		1000000	1000000	1000000			Not Active		-	-	-	-	(Prescreen)	NO DOMAIN		1000000	1000000	1000000
	C29420493	29420-49-3	Potassium nonafluoro-1-butanesulfonate	O=S(=O)(C(F)(F)C(F)(F)C(F)(F)C(F)(F)F)O{-}.K{+}			Not Active		-	-	-	(Prescreen)	Out of Domain		NA	1000000	1000000			Not Active		-	-	-	-	(Prescreen)	Out of Domain		1000000	1000000	1000000
	C3871996	3871-99-6	Potassium perfluorohexanesulfonate	O=S(=O)(C(F)(F)C(F)(F)C(F)(F)C(F)(F)C(F)(F)C(F)(F)F)O{-}.K{+}			Not Active		-	-	-	(Prescreen)	Out of Domain		NA	1000000	1000000			Not Active		-	-	-	-	(Prescreen)	Out of Domain		1000000	1000000	1000000
	C2795393	2795-39-3	Potassium perfluorooctanesulfonate	O=S(=O)(C(F)(F)C(F)(F)C(F)(F)C(F)(F)C(F)(F)C(F)(F)C(F)(F)C(F)(F)F)O{-}.K{+}			Not Active		-	-	-	(Prescreen)	Out of Domain		NA	16.9	9.65			Not Active		-	-	-	-	(Prescreen)	Out of Domain		1000000	1000000	1000000						0.00334911	0.227979
	C81131706	81131-70-6	Pravastatin sodium	CCC{P+}(C)C(=O)OC{P-}1CC{P+}(O)C=C2C=CC{P+}(C)C{P+}(CCC{P-}(O)CC{P-}(O)CC(=O)O{-}.[Na]{+})C{P-}12			Active		-	+	-	0.1<RBA<10	Out of Domain		NA	1000000	1000000			Not Active		-	-	-	-	(Prescreen)	Out of Domain		1000000	1000000	1000000
	C51058	51-05-8	Procaine hydrochloride	CCN(CC)CCOC(=O)c1ccc(N)cc1_Cl			Not Active		-	-	-	Phthalates(Prescreen)	Out of Domain		1000000	1000000	1000000			Not Active		-	-	-	-				1000000	1000000	1000000
**	C1610180	1610-18-0	Prometon	CC(C)Nc1nc(NC(C)C)nc(OC)n1		Not Active	Not Active		-	-	-		In domain	belongs to training set	NA	1000000	1000000			Not Active		-	-	-	-		Out of Domain		1000000	1000000	1000000
	C7287196	7287-19-6	Prometryn	CC(C)Nc1nc(NC(C)C)nc(SC)n1			Not Active		-	-	-		Out of Domain		NA	1000000	1000000			Not Active		-	-	-	-		In domain		1000000	1000000	1000000
	C1918167	1918-16-7	Propachlor	CC(C)N(C(=O)CCl)c1ccccc1			Not Active		-	-	-		Out of Domain		1000000	1000000	1000000			Not Active		-	-	-	-		Out of Domain		1000000	1000000	1000000
	C25606411	25606-41-1	Propamocarb hydrochloride	CCCOC(=O)NCCCN(C)C_Cl			Not Active		-	-	-	(Prescreen)	Out of Domain		NA	1000000	1000000			Not Active		-	-	-	-	(Prescreen)	Out of Domain		1000000	1000000	1000000
	C109773	109-77-3	Propanedinitrile	N#CCC#N			Not Active		-	-	-	(Prescreen)	Out of Domain		1000000	1000000	1000000			Not Active		-	-	-	-	(Prescreen)	Out of Domain		1000000	1000000	1000000
	C34590948	34590-94-8	Propanol, 1(or 2)-(2-methoxymethylethoxy)-	CCC(O)OCCCOC			Not Active		-	-	-	(Prescreen)	Out of Domain		NA	1000000	1000000			Not Active		-	-	-	-	(Prescreen)	Out of Domain		1000000	1000000	1000000
	C139402	139-40-2	Propazine	CC(C)Nc1nc(NC(C)C)nc(Cl)n1			Not Active		-	-	-		In domain		NA	1000000	1000000			Not Active		-	-	-	-		In domain		1000000	1000000	1000000
	C31218834	31218-83-4	Propetamphos	CCNP(=S)(OC)OC(C)=CC(=O)OC(C)C			Not Active		-	-	-	(Prescreen)	Out of Domain		NA	1000000	1000000			Not Active		-	-	-	-	(Prescreen)	Out of Domain		1000000	1000000	1000000
	C122429	122-42-9	Propham	CC(C)OC(=O)Nc1ccccc1			Not Active		-	-	-		Out of Domain		1000000	1000000	1000000			Not Active		-	-	-	-		Out of Domain		1000000	1000000	1000000
	C181274157	181274-15-7	Propoxycarbazone-sodium	CCCOC1=NN(C(=O)N{-}(.[Na]{+})S(=O)(=O)c2ccccc2C(=O)OC)C(=O)N1C			Can't predict	Undefined in ranges 0.001<RBA<0.1% and Not active	-	-	~	Two nucleophilic sites	Out of Domain		NA	1000000	1000000			Not Active		-	-	-	-	(Prescreen)	Out of Domain		1000000	1000000	1000000
*	C121799	121-79-9	Propyl gallate	CCCOC(=O)c1cc(O)c(O)c(O)c1			Not Active		-	-	-	0.1<RBA<10,Phthalates	Out of Domain		NA	1000000	1000000		0<RBA<0.001%	Not Active		-	-	-	-	AC,AD,Two nucleophilic sites ,Alkyl hydroxy benzoates	Out of Domain	belongs to training set	1000000	1000000	1000000
	C103651	103-65-1	Propylbenzene	CCCc1ccccc1			Not Active		-	-	-		In domain		NA	1000000	1000000			Not Active		-	-	-	-		In domain		1000000	1000000	1000000
	C29387868	29387-86-8	Propylene glycol monobutyl ether	CCCCOC(O)CC			Not Active		-	-	-	(Prescreen)	Out of Domain		1000000	1000000	1000000			Not Active		-	-	-	-	(Prescreen)	Out of Domain		1000000	1000000	1000000
***	C94133	94-13-3	Propylparaben	CCCOC(=O)c1ccc(O)cc1		0.001<RBA<0.1	Active		-	-	+	Phthalates	In domain	belongs to training set	1000000	1000000	1000000		0.001<RBA<0.1%	Active		-	-	-	+	Alkyl hydroxy benzoates	In domain	belongs to training set	1000000	4.68	1000000			0.489316
	C123312890	123312-89-0	Pymetrozine	CC1CN(N={t}Cc2cccnc2)C(=O)NN=1			Not Active		-	-	-		Out of Domain		NA	1000000	1000000			Not Active		-	-	-	-		Out of Domain		1000000	1000000	1000000
	C129000	129-00-0	Pyrene	c1ccc2ccc3cccc4ccc1c2c34			Not Active		-	-	-		Out of Domain		NA	1000000	1000000			Not Active		-	-	-	-		Out of Domain		1000000	1000000	1000000
	C96489713	96489-71-3	Pyridaben	CC(C)(C)c1ccc(CSC2C=NN(C(C)(C)C)C(=O)C=2Cl)cc1			Not Active		-	-	-		Out of Domain		NA	1000000	1000000			Not Active		-	-	-	-		Out of Domain		1000000	1000000	1000000
	C58560	58-56-0	Pyridoxine hydrochloride	Cc1c(O)c(CO)c(CO)cn1_Cl			Not Active		-	-	-	0.1<RBA<10(Prescreen)	Out of Domain		1000000	1000000	1000000			Not Active		-	-	-	-	(Prescreen)	Out of Domain		1000000	1000000	1000000
	C58140	58-14-0	Pyrimethamine	CCc1c(-c2ccc(Cl)cc2)c(N)nc(N)n1			Not Active		-	-	-		Out of Domain		NA	1000000	1000000			Not Active		-	-	-	-		Out of Domain		1000000	1000000	1000000
	C53112280	53112-28-0	Pyrimethanil	Cc1cc(C)nc(Nc2ccccc2)n1			Not Active		-	-	-		Out of Domain		NA	1000000	1000000			Not Active		-	-	-	-		Out of Domain		1000000	1000000	1000000
	C123343168	123343-16-8	Pyrithiobac-sodium	COc1cc(OC)nc(Sc2cccc(Cl)c2C(=O)O{-}.[Na]{+})n1			Not Active		-	-	-				NA	1000000	1000000			Not Active		-	-	-	-	(Prescreen)	Out of Domain		1000000	1000000	1000000
	C117395	117-39-5	Quercetin	Oc1ccc(C2=C(O)C(=O)c3c(cc(O)cc3O)O2)cc1O			Can't predict	Undefined in ranges 0.001<RBA<0.1% and Not active	-	-	~	Two nucleophilic sites	Out of Domain		NA	1000000	1000000			Active		-	-	+	-	Carbonyl type chemicals	Out of Domain		1000000	1000000	1000000
	C91225	91-22-5	Quinoline	c1cccc2cccnc12			Not Active		-	-	-		Out of Domain		NA	1000000	1000000			Not Active		-	-	-	-		Out of Domain		1000000	1000000	1000000
	C6485401	6485-40-1	R-(-)-Carvone	CC(=C)C{P+}1CC=C(C)C(=O)C1			Not Active		-	-	-		Out of Domain		1000000	1000000	1000000			Not Active		-	-	-	-		Out of Domain		1000000	1000000	1000000
	C82640048	82640-04-8	Raloxifene hydrochloride	Cl_Oc1ccc(C2=C(C(=O)c3ccc(OCCN4CCCCC4)cc3)c3ccc(O)cc3S2)cc1			Active		-	-	+	Two nucleophilic sites	Out of Domain		22.4	1000000	1000000			Not Active		-	-	-	-	(Prescreen)	Out of Domain		0.00763	4.76e-05	0.0253		2.28047	48109.2	6.48221	0.0340625					1		1
	C108463	108-46-3	Resorcinol	Oc1cccc(O)c1			Not Active		-	-	-	0.1<RBA<10	Out of Domain		NA	1000000	1000000			Not Active		-	-	-	-	AC,AD,Two nucleophilic sites	Out of Domain		1000000	1000000	1000000
	C68268	68-26-8	Retinol	CC1CCCC(C)(C)C=1C=CC(C)=CC=CC(C)=CCO			Not Active		-	-	-		Out of Domain		NA	1000000	1000000			Not Active		-	-	-	-		Out of Domain		1000000	1000000	1000000
	C127479	127-47-9	Retinol acetate	CC1CCCC(C)(C)C=1C=CC(C)=CC=CC(C)=CCOC(C)=O			Not Active		-	-	-		Out of Domain		1000000	1000000	1000000			Not Active		-	-	-	-		Out of Domain		1000000	1000000	1000000
	C989388	989-38-8	Rhodamine 6G	CCNc1cc2c(cc1C)C(c1ccccc1C(=O)OCC)=C1C=C(C)C(=NCC)C=C1O2_Cl			Not Active		-	-	-				1000000	1000000	1000000			Not Active		-	-	-	-	(Prescreen)	Out of Domain		14.4	4.48	1000000		0.00120833	0.511161
	C13292461	13292-46-1	Rifampicin	CC{P-}1C=CC=C(C)C(=O)Nc2c(C={t}NN3CCN(C)CC3)c(O)c3c(c2O)c(O)c(C)c2c3C(=O)C{P+}(C)(O2)OC=CC{P+}(OC)C{P-}(C)C{P-}(OC(C)=O)C{P+}(C)C{P+}(O)C{P+}(C)C{P-}1O			Active		-	+	-	0.1<RBA<10	Out of Domain		NA	1000000	1000000			Active		-	~	+	-	Two nucleophilic sites	Out of Domain		1000000	1000000	1000000
	C7681767	7681-76-7	Ronidazole	CN1C(COC(N)=O)=NC=C1N(=O)=O			Not Active		-	-	-		Out of Domain		1000000	1000000	1000000			Not Active		-	-	-	-		Out of Domain		1000000	1000000	1000000
	C83794	83-79-4	Rotenone	CC(=C)C{P-}1Cc2c(ccc3c2OC{P+}2COc4cc(OC)c(OC)cc4C{P+}2C3=O)O1			Active		-	-	+	Two nucleophilic sites	Out of Domain		NA	1000000	1000000			Not Active		-	-	-	-	Benzophenones	In domain		1000000	1000000	1000000
	C1068967963	1068967-96-3	SAR102608	CC1=CN(NC(=O)c2cnc(-c3ccccn3)nc2C)c2ccc(F)cc12			Not Active		-	-	-		Out of Domain		NA	1000000	1000000			Not Active		-	-	-	-		Out of Domain		1000000	1000000	1000000
	CN/A	N/A	SAR102779	CC(=O)NC1(c2cccc(F)c2)CCN(CCC{P-}2(c3ccc(Cl)c(Cl)c3)CN(c3ccccc3)C(=O)CO2)CC1_OC(=O)CCC(O)=O			Active		-	-	+	Two nucleophilic sites	Out of Domain		NA	1000000	1000000			Not Active		-	-	-	-		Out of Domain		1000000	1000000	1000000
	CN/A	N/A	SAR115740	O=C(C1=Cc2cc(F)ccc2N1Cc1cccc(F)c1)Nc1ccc2c(c1)C=CN2			Not Active		-	-	-		Out of Domain		NA	1000000	1000000			Not Active		-	-	-	-		Out of Domain		1000000	1000000	1000000
	CN/A	N/A	SAR150640	CCOC(=O)c1ccc(C{P-}2CCC{P+}(NCC{P+}(O)COc3ccc(O)c(NS(C)(=O)=O)c3)CC2)cc1_Cl			Active		-	-	+	Two nucleophilic sites,Phthalates	Out of Domain		NA	1000000	1000000			Not Active		-	-	-	-				1000000	1000000	1000000
	CN/A	N/A	SAR377142	CC(C)N1CCC(NC(=O)C2=Cc3cc(OCCOC)ncc3N2CC(=O)Nc2ccc(Cl)cn2)CC1_CC(O)=O			Not Active		-	-	-	(Prescreen)	Out of Domain		NA	1000000	1000000			Not Active		-	-	-	-		Out of Domain		1000000	1000000	1000000
	C180084019	180084-01-9	SB236057A	CCN1CCC2(CC1)COc1cc3CCN(C(=O)c4ccc(-c5ccc(C6=NN=C(C)O6)cc5C)cc4)c3cc21_Cl			Not Active		-	-	-				1000000	1000000	1000000			Not Active		-	-	-	-	(Prescreen)	Out of Domain		1000000	1000000	1000000
	C200940234	200940-23-4	SB243213A	Cc1cc2CCN(C(=O)Nc3ccc(Oc4cccnc4C)nc3)c2cc1C(F)(F)F_Cl			Not Active		-	-	-	(Prescreen)	Out of Domain		1000000	1000000	1000000			Not Active		-	-	-	-	(Prescreen)	Out of Domain		1000000	1000000	1000000
	CN/A	N/A	SB413217A	CC1=NC(c2ccc3CCN(CCC4CCC(NC(=O)C={t}Cc5ccc(F)cc5)CC4)CCc3c2)=NO1_Cl			Not Active		-	-	-	(Prescreen)	Out of Domain		1000000	1000000	1000000			Not Active		-	-	-	-	(Prescreen)	Out of Domain		1000000	1000000	1000000
	C7631869	7631-86-9	Silica	O=[Si]=O			Not Active		-	-	-	(Prescreen)	NO DOMAIN		NA	1000000	1000000			Not Active		-	-	-	-	(Prescreen)	NO DOMAIN		1000000	1000000	1000000
	C27306781	27306-78-1	Silwet L77	COCCCCCCCCOCCC[Si](C)(O[Si](C)(C)C)O[Si](C)(C)C			Not Active		-	-	-	(Prescreen)	Out of Domain		1000000	1000000	1000000			Not Active		-	-	-	-	(Prescreen)	Out of Domain		1000000	1000000	1000000
***	C122349	122-34-9	Simazine	CCNc1nc(NCC)nc(Cl)n1		Not Active	Not Active		-	-	-		In domain	belongs to training set	NA	1000000	1000000		Not active	Not Active		-	-	-	-		In domain	belongs to training set	1000000	1000000	1000000
	C87392129	87392-12-9	S-Metolachlor	CCc1cccc(C)c1N(C{P-}(C)COC)C(=O)CCl			Not Active		-	-	-		Out of Domain		1000000	1000000	1000000			Not Active		-	-	-	-		Out of Domain		1000000	1000000	1000000
	C2702729	2702-72-9	Sodium (2,4-dichlorophenoxy)acetate	O=C(COc1ccc(Cl)cc1Cl)O{-}.[Na]{+}			Not Active		-	-	-	(Prescreen)	Out of Domain		1000000	1000000	1000000			Not Active		-	-	-	-	(Prescreen)	Out of Domain		1000000	1000000	1000000
	C3811732	3811-73-2	Sodium (2-pyridylthio)-N-oxide	O=n1ccccc1S{-}.[Na]{+}			Not Active		-	-	-	(Prescreen)	Out of Domain		NA	1000000	1000000			Not Active		-	-	-	-	(Prescreen)	Out of Domain		1000000	1000000	1000000
	C127399	127-39-9	Sodium 1,4-diisobutyl sulfosuccinate	CC(C)COC(=O)CC(C(=O)OCC(C)C)S(=O)(=O)O{-}.[Na]{+}			Not Active		-	-	-	(Prescreen)	Out of Domain		1000000	1000000	1000000			Not Active		-	-	-	-	(Prescreen)	In domain		1000000	1000000	1000000
	C130143	130-14-3	Sodium 1-naphthalenesulfonate	O=S(=O)(c1cccc2ccccc12)O{-}.[Na]{+}			Not Active		-	-	-	(Prescreen)	Out of Domain		1000000	1000000	1000000			Not Active		-	-	-	-	(Prescreen)	In domain		1000000	1000000	1000000
	C1323199	1323-19-9	Sodium 2,4,7-tri(propan-2-yl)naphthalene-1-sulfonate	CC(C)c1ccc2c(c1)c(S(=O)(=O)O{-}.[Na]{+})c(C(C)C)cc2C(C)C			Not Active		-	-	-	(Prescreen)	Out of Domain		1000000	1000000	10			Not Active		-	-	-	-	(Prescreen)	Out of Domain		1000000	1000000	1000000							0.22
	C827190	827-19-0	Sodium 2,5-dimethylbenzenesulfonate	Cc1ccc(C)cc1S(=O)(=O)O{-}.[Na]{+}			Not Active		-	-	-	(Prescreen)	Out of Domain		1000000	1000000	1000000			Not Active		-	-	-	-	(Prescreen)	Out of Domain		1000000	1000000	1000000
	C1008726	1008-72-6	Sodium 2-formylbenzenesulfonate	O=Cc1ccccc1S(=O)(=O)O{-}.[Na]{+}			Not Active		-	-	-		Out of Domain		1000000	1000000	1000000			Not Active		-	-	-	-	(Prescreen)	Out of Domain		1000000	1000000	1000000
	C2492264	2492-26-4	Sodium 2-mercaptobenzothiolate	[Na]{+}.S{-}C1=Nc2ccccc2S1			Not Active		-	-	-	(Prescreen)	Out of Domain		1000000	1000000	1000000			Not Active		-	-	-	-	(Prescreen)	Out of Domain		1000000	1000000	1000000
	C15046750	15046-75-0	Sodium 2-methylbenzenesulfonate	Cc1ccccc1S(=O)(=O)O{-}.[Na]{+}			Not Active		-	-	-	(Prescreen)	Out of Domain		1000000	1000000	1000000			Not Active		-	-	-	-	(Prescreen)	Out of Domain		1000000	1000000	1000000
	C532025	532-02-5	Sodium 2-naphthalenesulfonate	O=S(=O)(c1ccc2ccccc2c1)O{-}.[Na]{+}			Not Active		-	-	-	(Prescreen)	Out of Domain		1000000	1000000	1000000			Not Active		-	-	-	-	(Prescreen)	In domain		1000000	1000000	1000000
	C824395	824-39-5	Sodium 2-nitrophenolate	O=N(=O)c1ccccc1O{-}.[Na]{+}			Not Active		-	-	-	(Prescreen)	Out of Domain		1000000	1000000	1000000			Not Active		-	-	-	-	(Prescreen)	Out of Domain		1000000	1000000	1000000
	C6152336	6152-33-6	Sodium 2-phenylphenate tetrahydrate	[Na]{+}.O{-}c1ccccc1-c1ccccc1_O_O_O_O			Not Active		-	-	-	(Prescreen)	Out of Domain		1000000	1000000	1000000			Not Active		-	-	-	-	(Prescreen)	Out of Domain		1000000	1000000	1000000
	C824782	824-78-2	Sodium 4-nitrophenolate	O=N(=O)c1ccc(O{-}.[Na]{+})cc1			Not Active		-	-	-	(Prescreen)	Out of Domain		NA	1000000	1000000			Not Active		-	-	-	-	(Prescreen)	Out of Domain		1000000	1000000	1000000
	C6149037	6149-03-7	Sodium 4-octylbenzenesulfonate	CCCCCCCCc1ccc(S(=O)(=O)O{-}.[Na]{+})cc1			Not Active		-	-	-	(Prescreen)	Out of Domain		1000000	1000000	13.7			Not Active		-	-	-	-	(Prescreen)	In domain		1000000	1000000	1000000							0.160584
	C14351667	14351-66-7	Sodium abietate	CC(C)C1CCC{P-}2C(C=1)=CCC{P+}1C{P-}2(C)CCCC{P+}1(C)C(=O)O{-}.[Na]{+}			Not Active		-	-	-	(Prescreen)	Out of Domain		1000000	11.2	1000000			Not Active		-	-	-	-	(Prescreen)	Out of Domain		1000000	1000000	1000000						0.00505357
	C26628228	26628-22-8	Sodium azide	N{-}=N{+}=N{-}.[Na]{+}			Not Active		-	-	-	(Prescreen)	NO DOMAIN		NA	1000000	1000000			Not Active		-	-	-	-	(Prescreen)	NO DOMAIN		1000000	1000000	1000000
	C532321	532-32-1	Sodium benzoate	O=C(c1ccccc1)O{-}.[Na]{+}			Not Active		-	-	-	(Prescreen)	Out of Domain		NA	1000000	1000000			Not Active		-	-	-	-	(Prescreen)	Out of Domain		1000000	1000000	1000000
	C7758192	7758-19-2	Sodium chlorite	O=ClO{-}.[Na]{+}			Not Active		-	-	-	(Prescreen)	NO DOMAIN		NA	1000000	1000000			Not Active		-	-	-	-	(Prescreen)	NO DOMAIN		1000000	1000000	1000000
	C3926623	3926-62-3	Sodium chloroacetate	O=C(CCl)O{-}.[Na]{+}			Not Active		-	-	-	(Prescreen)	Out of Domain		1000000	1000000	1000000			Not Active		-	-	-	-	(Prescreen)	Out of Domain		1000000	1000000	1000000
	C142870	142-87-0	Sodium decyl sulfate	CCCCCCCCCCOS(=O)(=O)O{-}.[Na]{+}			Not Active		-	-	-	(Prescreen)	Out of Domain		1000000	1000000	1000000			Not Active		-	-	-	-	(Prescreen)	Out of Domain		1000000	1000000	1000000
	C4418262	4418-26-2	Sodium dehydroacetate	CC1=CC(=O)C(={t}C(C)O{-}.[Na]{+})C(=O)O1			Not Active		-	-	-	RBA>10,0.1<RBA<10(Prescreen)	Out of Domain		NA	1000000	1000000			Not Active		-	-	-	-	(Prescreen)	Out of Domain		1000000	1000000	1000000
	C2893789	2893-78-9	Sodium dichloroisocyanurate	O=C1N(Cl)C(=O)N(Cl)C(=O)N{-}1.[Na]{+}			Not Active		-	-	-	(Prescreen)	Out of Domain		1000000	1000000	1000000			Not Active		-	-	-	-	(Prescreen)	In domain		1000000	1000000	1000000
	C51580860	51580-86-0	Sodium dichloro-s-triazinetrione dihydrate	O_O_O=C1N=C(O{-}.[Na]{+})N(Cl)C(=O)N1Cl			Not Active		-	-	-	RBA>10,0.1<RBA<10	Out of Domain		1000000	1000000	1000000			Not Active		-	-	-	-	(Prescreen)	Out of Domain		1000000	1000000	1000000
	C128041	128-04-1	Sodium dimethyldithiocarbamate	CN(C)C(=S)S{-}.[Na]{+}			Not Active		-	-	-	(Prescreen)	Out of Domain		NA	1000000	1000000			Not Active		-	-	-	-	(Prescreen)	Out of Domain		1000000	1000000	1000000
	C151213	151-21-3	Sodium dodecyl sulfate	CCCCCCCCCCCCOS(=O)(=O)O{-}.[Na]{+}			Not Active		-	-	-	(Prescreen)	Out of Domain		NA	1000000	8.86			Not Active		-	-	-	-	(Prescreen)	Out of Domain		1000000	1000000	1000000							0.248307
*	C1836755	1836-75-5	Nitrofen	O=N(=O)c1ccc(Oc2ccc(Cl)cc2Cl)cc1			Not Active		-	-	-		Out of Domain		NA	1000000	1000000		Not active	Not Active		-	-	-	-		In domain	belongs to training set	1000000	1000000	1000000
***	C53190	53-19-0	o,p'-DDD	ClC(Cl)C(c1ccccc1Cl)c1ccc(Cl)cc1		0.001<RBA<0.1	Active		-	-	+	DDT, PCB and Organochlorines type chemicals	In domain	belongs to training set	1000000	1000000	1000000		0.001<RBA<0.1%	Active		-	-	+	-	DDT Type	In domain	belongs to training set	1000000	1000000	27				0.00607407
**	C789026	789-02-6	o,p'-DDT	Clc1ccccc1C(c1ccc(Cl)cc1)C(Cl)(Cl)Cl		0.001<RBA<0.1	Active		-	-	+	DDT, PCB and Organochlorines type chemicals	In domain	belongs to training set	1000000	1000000	1000000			Not Active		-	-	-	-		Out of Domain		1000000	1000000	1000000
***	C72548	72-54-8	p,p'-DDD	ClC(Cl)C(c1ccc(Cl)cc1)c1ccc(Cl)cc1		0.001<RBA<0.1	Active		-	-	+	DDT, PCB and Organochlorines type chemicals	In domain	belongs to training set	NA	1000000	1000000		Not active	Not Active		-	-	-	-		In domain	belongs to training set	1000000	1000000	1000000
***	C72559	72-55-9	p,p'-DDE	Clc1ccc(C(=C(Cl)Cl)c2ccc(Cl)cc2)cc1		0.001<RBA<0.1	Active		-	-	+	DDT, PCB and Organochlorines type chemicals	In domain	belongs to training set	16.3	1000000	1000000		Not active	Not Active		-	-	-	-		In domain	belongs to training set	1000000	1000000	1000000					0.0468098
**	C50293	50-29-3	p,p'-DDT	Clc1ccc(C(c2ccc(Cl)cc2)C(Cl)(Cl)Cl)cc1		0.001<RBA<0.1	Active		-	-	+	DDT, PCB and Organochlorines type chemicals	In domain	belongs to training set	NA	1000000	1000000			Not Active		-	-	-	-		In domain		1000000	1000000	1000000
	C1825214	1825-21-4	Pentachloroanisole	COc1c(Cl)c(Cl)c(Cl)c(Cl)c1Cl			Not Active		-	-	-		Out of Domain		1000000	1000000	1000000			Not Active		-	-	-	-		Out of Domain		1000000	1000000	1000000
*	C82688	82-68-8	Pentachloronitrobenzene	O=N(=O)c1c(Cl)c(Cl)c(Cl)c(Cl)c1Cl			Not Active		-	-	-		Out of Domain		NA	1000000	1000000		Not active	Not Active		-	-	-	-		In domain	belongs to training set	1000000	1000000	1000000
*	C87865	87-86-5	Pentachlorophenol	Oc1c(Cl)c(Cl)c(Cl)c(Cl)c1Cl			Not Active		-	-	-		Out of Domain		NA	1000000	1000000		Not active	Not Active		-	-	-	-		In domain	belongs to training set	1000000	1000000	1000000
	C2176627	2176-62-7	Pentachloropyridine	Clc1c(Cl)c(Cl)c(Cl)c(Cl)n1			Not Active		-	-	-		Out of Domain		NA	1000000	1000000			Not Active		-	-	-	-		Out of Domain		1000000	1000000	1000000
	C6624733	6624-73-3	Pentane-1,5-diyl dibenzoate	O=C(c1ccccc1)OCCCCCOC(=O)c1ccccc1			Active		-	-	+	Phthalates	In domain		NA	1000000	1000000			Not Active		-	-	-	-		In domain		1000000	1000000	1000000
	C1062243519	1062243-51-9	PharmaGSID_48511	CN1CCC(NC(=O)c2ccc(Nc3ncc4c(n3)N(C3CCCC3)CC(F)(F)C(=O)N4C)c(OC)c2)CC1			Active		-	+	-	0.1<RBA<10	Out of Domain		NA	1000000	1000000			Not Active		-	-	-	-		Out of Domain		1000000	1000000	1.79				0.0916201
	CN/A	N/A	PharmaGSID_48518	O=C(c1ccc(F)cc1Br)NS(=O)(=O)C={t}CC1=CC=CS1			Not Active		-	-	-		Out of Domain		NA	1000000	0.206			Not Active		-	-	-	-		Out of Domain		1000000	1000000	1000000							10.6796
	C1918021	1918-02-1	Picloram	Nc1c(Cl)c(C(O)=O)nc(Cl)c1Cl			Not Active		-	-	-		Out of Domain		NA	1000000	1000000			Not Active		-	-	-	-		Out of Domain		1000000	1000000	1000000
***	C32809168	32809-16-8	Procymidone	CC12CC1(C)C(=O)N(c1cc(Cl)cc(Cl)c1)C2=O		0.001<RBA<0.1	Active		-	-	+	Flutamides	In domain	belongs to training set	1000000	0.175	1000000		Not active	Not Active		-	-	-	-		In domain	belongs to training set	1000000	1000000	1000000						0.323429
	C124495187	124495-18-7	Quinoxyfen	Fc1ccc(Oc2ccnc3cc(Cl)cc(Cl)c23)cc1			Not Active		-	-	-		Out of Domain		NA	1000000	1000000			Not Active		-	-	-	-		Out of Domain		1000000	1000000	1000000
	C81889	81-88-9	Rhodamine B	CCN(CC)c1ccc2c(c1)o{+}(.Cl{-})c1cc(N(CC)CC)ccc1c2-c1ccccc1C(O)=O			Not Active		-	-	-		Out of Domain		1000000	1000000	1000000			Not Active		-	-	-	-		Out of Domain		1000000	1000000	1000000
	C67209	67-20-9	Nitrofurantoin	O=C1CN(N={t}CC2=CC=C(N(=O)=O)O2)C(=O)N1			Can't predict	Undefined in ranges 0.001<RBA<0.1% and Not active	-	-	~	Two nucleophilic sites	Out of Domain		NA	1000000	1000000			Not Active		-	-	-	-		Out of Domain		1000000	1000000	1000000
	C59870	59-87-0	Nitrofurazone	NC(=O)NN={t}CC1=CC=C(N(=O)=O)O1			Not Active		-	-	-		Out of Domain		NA	1000000	1000000			Not Active		-	-	-	-		Out of Domain		1000000	1000000	1000000
	C550447	550-44-7	N-Methylphthalimide	CN1C(=O)c2ccccc2C1=O			Not Active		-	-	-	0.1<RBA<10	Out of Domain		1000000	1000000	1000000			Not Active		-	-	-	-		Out of Domain		1000000	1000000	1000000
	C68224	68-22-4	Norethindrone	CC{P+}12CCC{P-}3C{P-}(CCC4=CC(=O)CCC{P+}34)C{P+}1CCC{P+}2(O)C#C			Active		-	+	-	0.1<RBA<10	In domain		0.00396	0.000505	0.147			Active		-	-	+	-	Two nucleophilic sites	In domain		1.31	0.199	1.07		0.0132824	11.5075	0.153271	192.677	112.079	14.966		1	1	1
	C797637	797-63-7	Norgestrel	CCC{P+}12CCC{P-}3C{P-}(CCC4=CC(=O)CCC{P+}34)C{P+}1CCC{P+}2(O)C#C			Active		+	-	-	RBA>10	In domain		0.00538	0.00131	0.093			Active		-	-	+	-	Two nucleophilic sites	In domain		1000000	0.751	1000000			3.04927		141.822	43.2061	23.6559		1		1
	C95487	95-48-7	o-Cresol	Cc1ccccc1O			Not Active		-	-	-	Alkylphenols	Out of Domain		NA	1000000	1000000			Not Active		-	-	-	-		Out of Domain		1000000	1000000	1000000
	C3147759	3147-75-9	Octrizole	CC(C)(C)CC(C)(C)c1ccc(O)c(N2Nc3ccccc3N2)c1			Active		-	-	+	Alkylphenols	Out of Domain		NA	1000000	1000000			Not Active		-	-	-	-		Out of Domain		1000000	1000000	1000000
	C29836268	29836-26-8	Octyl beta-D-glucopyranoside	CCCCCCCCOC{P-}1C{P+}(O)C{P-}(O)C{P+}(O)C{P-}(CO)O1			Not Active		-	-	-	0.1<RBA<10	Out of Domain		1000000	1000000	1000000			Not Active		-	-	-	-	Two nucleophilic sites	Out of Domain		1000000	1000000	1000000
*	C2104645	2104-64-5	O-Ethyl O-(4-nitrophenyl) phenylphosphonothioate	CCOP(=S)(c1ccccc1)Oc1ccc(N(=O)=O)cc1			Not Active		-	-	-		Out of Domain		NA	1000000	1000000		Not active	Not Active		-	-	-	-		In domain	belongs to training set	1000000	1000000	1000000
	C19666309	19666-30-9	Oxadiazon	CC(C)Oc1cc(N2C(=O)OC(C(C)(C)C)=N2)c(Cl)cc1Cl			Not Active		-	-	-	Flutamides	Out of Domain		NA	1000000	1000000			Not Active		-	-	-	-		Out of Domain		1000000	1000000	1000000
	C604751	604-75-1	Oxazepam	OC1C(=O)Nc2ccc(Cl)cc2C(c2ccccc2)=N1			Active		-	+	-	Hydroxy flutamides	Out of Domain		1.99	1000000	1000000			Not Active		-	-	-	-	Two nucleophilic sites	Out of Domain		1000000	1000000	1000000					0.383417
	C42874033	42874-03-3	Oxyfluorfen	CCOc1cc(Oc2ccc(C(F)(F)F)cc2Cl)ccc1N(=O)=O			Not Active		-	-	-		Out of Domain		NA	1000000	1000000			Not Active		-	-	-	-		Out of Domain		1000000	1000000	1000000
	C311455	311-45-5	Paraoxon	CCOP(=O)(OCC)Oc1ccc(N(=O)=O)cc1			Not Active		-	-	-		Out of Domain		1000000	1000000	1000000			Not Active		-	-	-	-		Out of Domain		1000000	1000000	1000000
**	C56382	56-38-2	Parathion	CCOP(=S)(OCC)Oc1ccc(N(=O)=O)cc1		0.001<RBA<0.1	Not Active		-	-	-		Out of Domain	belongs to training set	NA	2.27	1000000			Not Active		-	-	-	-		Out of Domain		1000000	1000000	1000000						0.0249339
	C219714962	219714-96-2	Penoxsulam	COc1cnc(OC)n{+}2c1NC(NS(=O)(=O)c1c(OCC(F)F)cccc1C(F)(F)F)=N2			Active		-	-	+	Two nucleophilic sites	Out of Domain		NA	1000000	1000000			Not Active		-	-	-	-		Out of Domain		1000000	1000000	1000000
	C52645531	52645-53-1	Permethrin	CC1(C)C(C={t}C(Cl)Cl)C1C(=O)OCc1cccc(Oc2ccccc2)c1			Not Active		-	-	-		Out of Domain		NA	1000000	1000000			Not Active		-	-	-	-		In domain		1000000	1000000	1000000
	C478149530	478149-53-0	PHA-00543613	O=C(c1cc2C=COc2cn1)NC{P-}1CN2CCC1CC2			Not Active		-	-	-		Out of Domain		NA	1000000	1000000			Not Active		-	-	-	-		Out of Domain		1000000	1000000	1000000
	C501027492	501027-49-2	PharmaCode_333941	CC1=C(CCOc2cccc3c2C=CN3CCC(O)=O)N=C(c2ccccc2)O1			Not Active		-	-	-		Out of Domain		NA	1000000	1000000			Not Active		-	-	-	-		Out of Domain		1000000	1000000	1000000
	C124378774	124378-77-4	PharmaGSID_47258	CN(C{P-}1CCC{P+}2(CCCO2)CC{P+}1N1CCCC1)C(=O)Cc1cccc2c1C=CO2			Not Active		-	-	-		Out of Domain		NA	1000000	1000000			Not Active		-	-	-	-		Out of Domain		1000000	1000000	1000000
	C177785476	177785-47-6	PharmaGSID_47261	CCC{P+}(C)C{P-}(C(O)=O)N1C(=O)c2ccccc2S1			Not Active		-	-	-	RBA>10,0.1<RBA<10	Out of Domain		NA	1000000	1000000			Not Active		-	-	-	-		Out of Domain		1000000	1000000	1000000
	C444610917	444610-91-7	PharmaGSID_47315	CCc1cc(SCC2=C(CN3CCN(c4ccc(OC)cc4)CC3)N=C(c3ccc(C(F)(F)F)cc3)S2)ccc1OCC(O)=O			Can't predict	Undefined in ranges 0.001<RBA<0.1% and Not active	-	-	~	Two nucleophilic sites	Out of Domain		1000000	1000000	4.51			Not Active		-	-	-	-		Out of Domain		1000000	1000000	1000000							0.487805
	CN/A	N/A	PharmaGSID_48509	CCCN(C{P+}1CCc2ccc(OC)cc2C1)C1CCN(C(=O)C2CCNCC2)CC1			Not Active		-	-	-		Out of Domain		NA	1000000	1000000			Not Active		-	-	-	-		Out of Domain		1000000	1000000	1000000
	C460081996	460081-99-6	PharmaGSID_48510	OC(=O)c1cccc(N(Cc2cccnc2)c2ccc(OC(F)F)c(OC(F)F)c2)c1			Not Active		-	-	-		Out of Domain		2.75	0.206	7.78			Not Active		-	-	-	-		Out of Domain		1000000	1000000	1000000					0.277455	0.274757	0.282776		1
	C825643570	825643-57-0	PharmaGSID_48513	Cc1cc(F)ccc1-c1cc(N2CCC{P-}(O)C{P-}2CO)ncc1N(C)C(=O)C(C)(C)c1cc(C(F)(F)F)cc(C(F)(F)F)c1			Not Active		-	-	-	0.1<RBA<10	Out of Domain		NA	1000000	1000000			Not Active		-	-	-	-		Out of Domain		1000000	1000000	1000000
	C686756876	686756-87-6	PharmaGSID_48519	CN1c2c(CN(c3ccccc3Br)C1=O)cnc(Nc1ccc3c(c1)OCC(CO)O3)n2			Active		+	-	-	RBA>10	Out of Domain		1000000	1000000	1000000			Not Active		-	-	-	-		Out of Domain		0.206	1000000	1000000		0.084466
	C1191914212	1191914-21-2	PharmaGSID_48521	CCCCC{P-}1CN(CC2CCOCC2)C(=O)OC11CCN(C2(C)CCN(C(=O)c3c(C)ncnc3C)CC2)CC1			Active		-	-	+	Two nucleophilic sites	Out of Domain		NA	1000000	1000000			Not Active		-	-	-	-		Out of Domain		1000000	1000000	1000000
	C13684634	13684-63-4	Phenmedipham	Cc1cccc(NC(=O)Oc2cccc(NC(=O)OC)c2)c1			Not Active		-	-	-		Out of Domain		1000000	1000000	1000000			Not Active		-	-	-	-		Out of Domain		1000000	1000000	1000000
	C93992	93-99-2	Phenyl benzoate	O=C(c1ccccc1)Oc1ccccc1			Not Active		-	-	-		Out of Domain		1000000	1000000	1000000			Not Active		-	-	-	-		In domain		1000000	1000000	1000000
	C2310170	2310-17-0	Phosalone	CCOP(=S)(OCC)SCN1c2ccc(Cl)cc2OC1=O			Not Active		-	-	-		Out of Domain		NA	1000000	1000000			Not Active		-	-	-	-		Out of Domain		1000000	1000000	1000000
	C732116	732-11-6	Phosmet	COP(=S)(OC)SCN1C(=O)c2ccccc2C1=O			Not Active		-	-	-	0.1<RBA<10	Out of Domain		1000000	1000000	1000000			Not Active		-	-	-	-		Out of Domain		1000000	1000000	1000000
	C85416	85-41-6	Phthalimide	O=C1c2ccccc2C(=O)N1			Not Active		-	-	-	0.1<RBA<10	Out of Domain		1000000	1000000	1000000			Not Active		-	-	-	-		Out of Domain		1000000	1000000	1000000
	C117428225	117428-22-5	Picoxystrobin	COC=C(c1ccccc1COc1cccc(C(F)(F)F)n1)C(=O)OC			Not Active		-	-	-		Out of Domain		NA	1000000	1000000			Not Active		-	-	-	-		Out of Domain		1000000	1000000	1000000
	C51036	51-03-6	Piperonyl butoxide	CCCCOCCOCCOCc1cc2c(cc1CCC)OCO2			Not Active		-	-	-		Out of Domain		NA	1000000	1000000			Not Active		-	-	-	-		Out of Domain		1000000	1000000	1000000
	C625114412	625114-41-2	Piragliatin	CS(=O)(=O)c1ccc(C{P-}(CC{P-}2CCC(=O)C2)C(=O)Nc2cnccn2)cc1Cl			Can't predict	Undefined in ranges 0.001<RBA<0.1% and Not active	-	-	~	Two nucleophilic sites	Out of Domain		NA	1000000	1000000			Not Active		-	-	-	-		Out of Domain		1000000	1000000	1000000
	C23103982	23103-98-2	Pirimicarb	Cc1c(C)c(OC(=O)N(C)C)nc(N(C)C)n1			Not Active		-	-	-		Out of Domain		NA	1000000	1000000			Not Active		-	-	-	-		Out of Domain		1000000	1000000	1000000
	C29232937	29232-93-7	Pirimiphos-methyl	CCN(CC)c1nc(C)cc(OP(=S)(OC)OC)n1			Not Active		-	-	-		Out of Domain		NA	1000000	1000000			Not Active		-	-	-	-		Out of Domain		1000000	1000000	1000000
**	C26027383	26027-38-3	Polyoxyethylene(10)nonylphenyl ether	CCCCCCCCCc1ccc(OCCOCCO)cc1		0.001<RBA<0.1	Not Active		-	-	-		Out of Domain	belongs to training set	1000000	1000000	1000000			Not Active		-	-	-	-		In domain		1000000	1000000	1000000
	C9005656	9005-65-6	Polysorbate 80	CCCCCCCCC=CCCCCCCCC(=O)OCCOCC(C1C(OCCO)CC(OCCO)O1)OCCO			Not Active		-	-	-		Out of Domain		1000000	1000000	1000000			Not Active		-	-	-	-		Out of Domain		1000000	1000000	1000000
	C23031369	23031-36-9	Prallethrin	CC(C)=CC{P-}1C{P+}(C(=O)OC{P+}2CC(=O)C(CC#C)=C2C)C1(C)C			Not Active		-	-	-	0.1<RBA<10	Out of Domain		1000000	9.16	1000000			Not Active		-	-	-	-		Out of Domain		1000000	1000000	1000000						0.00617904
	C53032	53-03-2	Prednisone	CC{P+}12CC(=O)C{P-}3C{P-}(CCC4=CC(=O)C=CC{P+}34C)C{P+}1CCC{P-}2(O)C(=O)CO			Can't predict	Undefined in ranges 0.001<RBA<0.1% and Not active	-	-	~	Two nucleophilic sites	Out of Domain		1000000	1.89	1000000			Not Active		-	-	-	-	Two nucleophilic sites	Out of Domain		1000000	1000000	1000000						0.0299471
	C1434544	1434-54-4	Pregnenolone carbonitrile	CC(=O)C{P-}1C{P+}(C#N)CC{P-}2C{P+}3CC=C4CC{P-}(O)CCC{P-}4(C)C{P-}3CCC{P+}12C			Not Active		-	-	-		Out of Domain		1000000	1000000	1000000			Not Active		-	-	-	-		Out of Domain		1000000	1000000	4.03				0.0406948
*	C67747095	67747-09-5	Prochloraz	CCCN(CCOc1c(Cl)cc(Cl)cc1Cl)C(=O)N1C=CN=C1			Not Active		-	-	-		Out of Domain		16.9	5.17	1000000		Not active	Not Active		-	-	-	-		In domain	belongs to training set	1000000	1000000	1000000					0.0451479	0.0109478
	C29091212	29091-21-2	Prodiamine	CCCN(CCC)c1c(N(=O)=O)cc(C(F)(F)F)c(N)c1N(=O)=O			Not Active		-	-	-		Out of Domain		NA	1000000	1000000			Not Active		-	-	-	-		Out of Domain		1000000	1000000	1000000
*	C41198087	41198-08-7	Profenofos	CCCSP(=O)(OCC)Oc1ccc(Br)cc1Cl			Not Active		-	-	-		Out of Domain		NA	1000000	1000000		Not active	Not Active		-	-	-	-		In domain	belongs to training set	1000000	1000000	1000000
*	C57830	57-83-0	Progesterone	CC(=O)C{P-}1CCC{P-}2C{P+}3CCC4=CC(=O)CCC{P-}4(C)C{P-}3CCC{P+}12C			Active		-	+	-	0.1<RBA<10	In domain		0.163	0.00763	0.414		Not active	Not Active		-	-	-	-		In domain	belongs to training set	1000000	18	1000000			0.127222		4.68098	7.41809	5.31401		1		1
**	C709988	709-98-8	Propanil	CCC(=O)Nc1ccc(Cl)c(Cl)c1		0.001<RBA<0.1	Active		-	-	+	Flutamides	In domain	belongs to training set	8.09	7.72	1000000			Not Active		-	-	-	-		Out of Domain		1000000	1000000	1000000					0.094314	0.00733161
	C2312358	2312-35-8	Propargite	CC(C)(C)c1ccc(OC2CCCCC2OS(=O)OCC#C)cc1			Not Active		-	-	-		Out of Domain		NA	1000000	1000000			Not Active		-	-	-	-		Out of Domain		1000000	1000000	1000000
	C60207901	60207-90-1	Propiconazole	CCCC1COC(CN2C=NC=N2)(c2ccc(Cl)cc2Cl)O1			Not Active		-	-	-		Out of Domain		1000000	17.1	1000000			Not Active		-	-	-	-		In domain		1000000	1000000	1000000						0.00330994
	C2078548	2078-54-8	Propofol	CC(C)c1cccc(C(C)C)c1O			Active		-	-	+	Alkylphenols	Out of Domain		1000000	1000000	1000000			Not Active		-	-	-	-		Out of Domain		1000000	1000000	1000000
	C114261	114-26-1	Propoxur	CC(C)Oc1ccccc1OC(=O)NC			Not Active		-	-	-		Out of Domain		NA	1000000	1000000			Not Active		-	-	-	-		Out of Domain		1000000	1000000	1000000
	C108327	108-32-7	Propylene carbonate	CC1COC(=O)O1			Not Active		-	-	-		Out of Domain		1000000	1000000	1000000			Not Active		-	-	-	-		Out of Domain		1000000	1000000	1000000
	C23950585	23950-58-5	Propyzamide	CC(C)(C#C)NC(=O)c1cc(Cl)cc(Cl)c1			Not Active		-	-	-		Out of Domain		NA	1000000	1000000			Not Active		-	-	-	-		Out of Domain		1000000	1000000	1000000
	C175013180	175013-18-0	Pyraclostrobin	COC(=O)N(c1ccccc1COC1C=CN(c2ccc(Cl)cc2)N=1)OC			Not Active		-	-	-		Out of Domain		NA	1000000	1000000			Not Active		-	-	-	-		Out of Domain		1000000	1000000	1000000
	C129630199	129630-19-9	Pyraflufen-ethyl	CCOC(=O)COc1cc(C2C(Cl)=C(OC(F)F)N(C)N=2)c(F)cc1Cl			Not Active		-	-	-		Out of Domain		NA	1000000	1000000			Not Active		-	-	-	-		Out of Domain		1000000	1000000	1000000
	C55512339	55512-33-9	Pyridate	CCCCCCCCSC(=O)Oc1cc(Cl)nnc1-c1ccccc1			Not Active		-	-	-		Out of Domain		1000000	1000000	1000000			Not Active		-	-	-	-		Out of Domain		1000000	1000000	1000000
	C65236	65-23-6	Pyridoxine	Cc1c(O)c(CO)c(CO)cn1			Not Active		-	-	-	0.1<RBA<10	Out of Domain		NA	1000000	1000000			Not Active		-	-	-	-		Out of Domain		1000000	1000000	1000000
	C95737681	95737-68-1	Pyriproxyfen	CC(COc1ccc(Oc2ccccc2)cc1)Oc1ccccn1			Active		-	-	+	Two nucleophilic sites	Out of Domain		NA	1000000	1000000			Not Active		-	-	-	-		Out of Domain		1000000	1000000	1000000
	C84087014	84087-01-4	Quinclorac	OC(=O)c1c(Cl)ccc2cc(Cl)cnc12			Not Active		-	-	-		Out of Domain		NA	1000000	1000000			Not Active		-	-	-	-		Out of Domain		1000000	1000000	1000000
	C76578148	76578-14-8	Quizalofop-ethyl	CCOC(=O)C(C)Oc1ccc(Oc2cnc3cc(Cl)ccc3n2)cc1			Not Active		-	-	-		Out of Domain		NA	1000000	1000000			Not Active		-	-	-	-		Out of Domain		1000000	1000000	1000000
	C66357355	66357-35-5	Ranitidine	CNC(=CN(=O)=O)NCCSCC1=CC=C(CN(C)C)O1			Not Active		-	-	-		Out of Domain		1000000	1000000	1000000			Not Active		-	-	-	-		Out of Domain		1000000	1000000	1000000
	C50555	50-55-5	Reserpine	COC{P-}1C{P+}(OC(=O)c2cc(OC)c(OC)c(OC)c2)CC{P+}2CN3CCC4=C(C{P-}3CC{P+}2C{P+}1C(=O)OC)Nc1cc(OC)ccc41			Can't predict	Undefined in ranges 0.001<RBA<0.1% and Not active	-	-	~	Two nucleophilic sites	Out of Domain		22.2	1000000	1000000			Not Active		-	-	-	-		Out of Domain		1000000	1000000	1000000					0.0343694
	C10453868	10453-86-8	Resmethrin	CC(C)=CC1C(C(=O)OCC2=COC(Cc3ccccc3)=C2)C1(C)C			Not Active		-	-	-		Out of Domain		NA	1000000	1000000			Not Active		-	-	-	-		Out of Domain		1000000	1000000	1000000
	C83885	83-88-5	Riboflavin	Cc1cc2c(cc1C)N=C1C(=O)NC(=O)N=C1N2CC{P+}(O)C{P+}(O)C{P+}(O)CO			Can't predict	Undefined in ranges 0.001<RBA<0.1% and Not active	-	-	~	Two nucleophilic sites	Out of Domain		1000000	1.03	1000000			Not Active		-	-	-	-		Out of Domain		1000000	1000000	1000000						0.0549515
	C81072	81-07-2	Saccharin	O=C1c2ccccc2S(=O)(=O)N1			Not Active		-	-	-	0.1<RBA<10	Out of Domain		1000000	1000000	1000000			Not Active		-	-	-	-		Out of Domain		1000000	1000000	1000000
	C94597	94-59-7	Safrole	C=CCc1ccc2c(c1)OCO2			Not Active		-	-	-		Out of Domain		NA	1000000	1000000			Not Active		-	-	-	-		Out of Domain		1000000	1000000	1000000
	C69727	69-72-7	Salicylic acid	Oc1ccccc1C(O)=O			Not Active		-	-	-	0.1<RBA<10	Out of Domain		1000000	1000000	1000000			Not Active		-	-	-	-		Out of Domain		1000000	1000000	1000000
	C139149556	139149-55-6	SB202235	NC(=O)N(O)C{P+}1COc2cc(OCc3ccccc3)ccc12			Not Active		-	-	-		Out of Domain		NA	1000000	1000000			Not Active		-	-	-	-		Out of Domain		1000000	1000000	1000000
	C219790724	219790-72-4	SB281832	OCC(CO)N1C=NC(c2ccc(F)cc2)=C1c1ccnc(Oc2ccccc2)n1			Not Active		-	-	-		Out of Domain		NA	1000000	1000000			Not Active		-	-	-	-		Out of Domain		1000000	1000000	1000000
	C28434006	28434-00-6	S-Bioallethrin	CC(C)=CC{P+}1C{P-}(C(=O)OC{P-}2CC(=O)C(CC=C)=C2C)C1(C)C			Not Active		-	-	-	0.1<RBA<10	Out of Domain		NA	1000000	1000000			Not Active		-	-	-	-		Out of Domain		1000000	1000000	1000000
	C74051802	74051-80-2	Sethoxydim	CCCC(C1=C(O)CC(CC(C)SCC)CC1=O)=NOCC			Not Active		-	-	-	RBA>10,0.1<RBA<10	Out of Domain		NA	1000000	1000000			Not Active		-	-	-	-	Two nucleophilic sites	Out of Domain		1000000	1000000	1000000
	C79902639	79902-63-9	Simvastatin	CCC(C)(C)C(=O)OC{P-}1CC{P-}(C)C=C2C=CC{P+}(C)C{P+}(CCC{P+}3CC{P-}(O)CC(=O)O3)C{P-}12			Active		-	-	+	Two nucleophilic sites	Out of Domain		NA	1000000	1000000			Active		-	-	+	-	Two nucleophilic sites	Out of Domain		1000000	1000000	1000000
	C189003927	189003-92-7	SL650472	NC(=O)CN1c2cc(F)ccc2C(CCN2CCN(c3c4C=CSc4ccn3)CC2)=CC1=O			Not Active		-	-	-	0.1<RBA<10	Out of Domain		NA	1000000	1000000			Not Active		-	-	-	-		Out of Domain		1000000	1000000	1000000
	C116714466	116714-46-6	Novaluron	O=C(c1c(F)cccc1F)NC(=O)Nc1ccc(OC(F)(F)C(F)OC(F)(F)F)c(Cl)c1			Not Active		-	-	-		Out of Domain		NA	1000000	1000000			Not Active		-	-	-	-		Out of Domain		1000000	1000000	1000000
	C527680564	527680-56-4	PHA-00568487	O=C(c1ccc2c(c1)OCCO2)NC{P-}1CN2CCC1CC2			Not Active		-	-	-		Out of Domain		NA	1000000	1000000			Not Active		-	-	-	-		Out of Domain		1000000	1000000	1000000
	C90028	90-02-8	Salicylaldehyde	Oc1ccccc1C=O			Not Active		-	-	-		Out of Domain		1000000	1000000	1000000			Not Active		-	-	-	-		Out of Domain		1000000	1000000	1000000
**	C65452	65-45-2	Salicylamide	NC(=O)c1ccccc1O		Not Active	Not Active		-	-	-		In domain	belongs to training set	1000000	1000000	1000000			Not Active		-	-	-	-		Out of Domain		1000000	1000000	1000000
	C25155300	25155-30-0	Sodium dodecylbenzenesulfonate	CCCCCCCCCC(CC)c1ccc(S(=O)(=O)O{-}.[Na]{+})cc1			Not Active		-	-	-	(Prescreen)	Out of Domain		NA	1000000	3.99			Not Active		-	-	-	-	(Prescreen)	Out of Domain		1000000	1000000	22.7				0.00722467			0.551378
	C6381777	6381-77-7	Sodium erythorbate (1:1)	OCC{P-}(O)C{P+}1C(O{-}.[Na]{+})=C(O)C(=O)O1			Not Active		-	-	-	RBA>10,0.1<RBA<10	Out of Domain		NA	1000000	1000000			Not Active		-	-	-	-	(Prescreen)	Out of Domain		1000000	1000000	1000000
	C126921	126-92-1	Sodium ethasulfate	CCCCC(CC)COS(=O)(=O)O{-}.[Na]{+}			Not Active		-	-	-	(Prescreen)	Out of Domain		1000000	1000000	1000000			Not Active		-	-	-	-	(Prescreen)	Out of Domain		1000000	1000000	1000000
	C62748	62-74-8	Sodium fluoroacetate	O=C(CF)O{-}.[Na]{+}			Not Active		-	-	-	(Prescreen)	Out of Domain		1000000	1000000	1000000			Not Active		-	-	-	-	(Prescreen)	Out of Domain		1000000	1000000	1000000
	C16893859	16893-85-9	Sodium hexafluorosilicate	F[Si]{2-}(F)(F)(F)(F)(F)(.[Na]{+}).[Na]{+}			Not Active		-	-	-	(Prescreen)	NO DOMAIN		1000000	1000000	1000000			Not Active		-	-	-	-	(Prescreen)	NO DOMAIN		1000000	1000000	1000000
	C1120010	1120-01-0	Sodium hexyldecyl sulfate	CCCCCCCCCCCCCCCCOS(=O)(=O)O{-}.[Na]{+}			Not Active		-	-	-	(Prescreen)	Out of Domain		NA	1000000	3.62			Not Active		-	-	-	-	(Prescreen)	Out of Domain		1000000	1000000	5.67				0.0289242			0.607735
	C7681825	7681-82-5	Sodium iodide	[Na]{+}.I{-}			Not Active		-	-	-	(Prescreen)	NO DOMAIN		1000000	1000000	1000000			Not Active		-	-	-	-	(Prescreen)	NO DOMAIN		1000000	1000000	1000000
	C134032	134-03-2	Sodium L-ascorbate	OCC{P+}(O)C{P+}1C(O{-}.[Na]{+})=C(O)C(=O)O1			Can't predict	Undefined in ranges 0.001<RBA<0.1% and Not active	-	-	~	Two nucleophilic sites	Out of Domain		NA	1000000	1000000			Not Active		-	-	-	-	(Prescreen)	Out of Domain		1000000	1000000	1000000
	C9004824	9004-82-4	Sodium lauryl polyoxyethylene ether sulfate	CCCCCCCCCCCCOCCOS(=O)(=O)O{-}.[Na]{+}			Not Active		-	-	-	(Prescreen)	Out of Domain		1000000	1000000	6.11			Not Active		-	-	-	-	(Prescreen)	Out of Domain		1000000	22	24.6			0.104091	0.00666667			0.360065
	C5536618	5536-61-8	Sodium methacrylate	CC(=C)C(=O)O{-}.[Na]{+}			Not Active		-	-	-	(Prescreen)	Out of Domain		1000000	1000000	1000000			Not Active		-	-	-	-	(Prescreen)	Out of Domain		1000000	1000000	1000000
	C512425	512-42-5	Sodium methyl sulfate	COS(=O)(=O)O{-}.[Na]{+}			Not Active		-	-	-	(Prescreen)	Out of Domain		1000000	1000000	1000000			Not Active		-	-	-	-	(Prescreen)	Out of Domain		1000000	1000000	1000000
	C7632000	7632-00-0	Sodium nitrite	O=NO{-}.[Na]{+}			Not Active		-	-	-	(Prescreen)	NO DOMAIN		NA	1000000	1000000			Not Active		-	-	-	-	(Prescreen)	NO DOMAIN		1000000	1000000	1000000
	C142314	142-31-4	Sodium octyl sulfate	CCCCCCCCOS(=O)(=O)O{-}.[Na]{+}			Not Active		-	-	-	(Prescreen)	Out of Domain		1000000	1000000	1000000			Not Active		-	-	-	-	(Prescreen)	Out of Domain		1000000	1000000	1000000
	C7775271	7775-27-1	Sodium persulfate	O=S(=O)(OOS(=O)(=O)O{-}.[Na]{+})O{-}.[Na]{+}			Not Active		-	-	-	(Prescreen)	NO DOMAIN		1000000	1000000	1000000			Not Active		-	-	-	-	(Prescreen)	NO DOMAIN		1000000	1000000	1000000
	C139026	139-02-6	Sodium phenolate	[Na]{+}.O{-}c1ccccc1			Not Active		-	-	-	(Prescreen)	Out of Domain		1000000	1000000	1000000			Not Active		-	-	-	-	(Prescreen)	Out of Domain		1000000	1000000	1000000
	C657841	657-84-1	Sodium p-tolylsulfonate	Cc1ccc(S(=O)(=O)O{-}.[Na]{+})cc1			Not Active		-	-	-	(Prescreen)	Out of Domain		1000000	1000000	1000000			Not Active		-	-	-	-	(Prescreen)	In domain		1000000	1000000	1000000
	C82385420	82385-42-0	Sodium saccharin hydrate	O_O=C1c2ccccc2S(=O)(=O)N{-}1.[Na]{+}			Not Active		-	-	-	(Prescreen)	Out of Domain		NA	1000000	1000000			Not Active		-	-	-	-	(Prescreen)	Out of Domain		1000000	1000000	1000000
	C1191500	1191-50-0	Sodium tetradecyl sulfate	CCCCCCCCCCCCCCOS(=O)(=O)O{-}.[Na]{+}			Not Active		-	-	-	(Prescreen)	Out of Domain		NA	1000000	1.79			Not Active		-	-	-	-	(Prescreen)	Out of Domain		1000000	1000000	1000000							1.22905
	C13755298	13755-29-8	Sodium tetrafluoroborate	FB{-}(F)(F)(F).[Na]{+}			Not Active		-	-	-	(Prescreen)	NO DOMAIN		1000000	1000000	1000000			Not Active		-	-	-	-	(Prescreen)	NO DOMAIN		1000000	1000000	1000000
	C650511	650-51-1	Sodium trichloroacetate	O=C(C(Cl)(Cl)Cl)O{-}.[Na]{+}			Not Active		-	-	-	(Prescreen)	Out of Domain		NA	1000000	1000000			Not Active		-	-	-	-	(Prescreen)	Out of Domain		1000000	1000000	1000000
	C3026639	3026-63-9	Sodium tridecyl sulfate	CCCCCCCCCCCCCOS(=O)(=O)O{-}.[Na]{+}			Not Active		-	-	-	(Prescreen)	Out of Domain		1000000	1000000	1.56			Not Active		-	-	-	-	(Prescreen)	Out of Domain		29.9	0.0229	30		0.00058194	100	0.00546667			1.41026
	C129066	129-06-6	Sodium warfarin	CC(=O)CC(c1ccccc1)C1=C(O{-}.[Na]{+})c2ccccc2OC1=O			Not Active		-	-	-	RBA>10,0.1<RBA<10,Phytoestrogens- flavones, flavanones, isoflavones, chalconoids(Prescreen)	Out of Domain		1000000	1000000	1000000			Not Active		-	-	-	-	(Prescreen)	Out of Domain		1000000	1000000	1000000
	C1300727	1300-72-7	Sodium xylenesulfonate	Cc1ccc(S(=O)(=O)O{-}.[Na]{+})cc1C			Not Active		-	-	-	(Prescreen)	Out of Domain		NA	1000000	1000000			Not Active		-	-	-	-	(Prescreen)	Out of Domain		1000000	1000000	1000000
	C110441	110-44-1	Sorbic acid	CC=CC=CC(O)=O			Not Active		-	-	-	(Prescreen)	Out of Domain		NA	1000000	1000000			Not Active		-	-	-	-	(Prescreen)	Out of Domain		1000000	1000000	1000000
	CN/A	N/A	SR125047	Cl_COc1cccc(-c2ccc(C=CCN3CCCCCC3)cc2Cl)c1			Not Active		-	-	-	(Prescreen)	Out of Domain		NA	1000000	1000000			Not Active		-	-	-	-	(Prescreen)	Out of Domain		1000000	1000000	1000000
	C181640095	181640-09-5	SR144190A	Cl_CN(C)C(=O)NC1(c2ccccc2)CCN(CCC{P-}2(c3ccc(F)c(F)c3)CN(C(=O)c3ccccc3)CCO2)CC1			Not Active		-	-	-	(Prescreen)	Out of Domain		NA	1000000	1000000			Not Active		-	-	-	-	(Prescreen)	Out of Domain		1000000	1000000	1000000
	C221671621	221671-62-1	SR146131	Cc1cc(C)cc2C=C(C(=O)NC3=NC(c4cc(OC)c(Cl)cc4OC)=C(CCC4CCCCC4)S3)N(CC(O)=O)c12_OC(=O)C(F)(F)F			Not Active		-	-	-		Out of Domain		NA	1000000	1000000			Not Active		-	-	-	-		Out of Domain		1000000	1000000	1000000
	C155990208	155990-20-8	SR271425	CCN(CC)CCNc1ccc(CNC=O)c2c1C(=O)c1cc(OC)ccc1S2			Active		-	-	+	Two nucleophilic sites	Out of Domain		1000000	1000000	1000000			Not Active		-	-	-	-	Benzophenones	Out of Domain		1000000	1000000	1000000
	C929601092	929601-09-2	SR58611	CCOC(=O)COc1ccc2CCC(NCC(O)c3cccc(Cl)c3)Cc2c1_Cl			Active		-	-	+	Phytoestrogens- flavones, flavanones, isoflavones, chalconoids	Out of Domain		NA	1000000	1000000			Not Active		-	-	-	-	(Prescreen)	Out of Domain		1000000	1000000	1000000
	CN/A	N/A	SSR103800	Cl_O=C(c1c(Cl)ccc(C(F)(F)F)c1Cl)NC{P-}(C{P+}1CN2CCC1CC2)c1ccccc1			Not Active		-	-	-	(Prescreen)	Out of Domain		NA	1000000	1000000			Not Active		-	-	-	-	(Prescreen)	Out of Domain		1000000	1000000	0.493				0.332657
	CN/A	N/A	SSR126768	CCN(Cc1cccnc1)C(=O)c1cccc(Cl)c1C{P-}1(C)c2cc(Cl)ccc2N(Cc2ccc(OC)cc2OC)C1=O_Cl			Not Active		-	-	-	0.1<RBA<10	Out of Domain		15.2	1000000	1000000			Not Active		-	-	-	-	(Prescreen)	Out of Domain		1000000	1000000	1000000					0.0501974
	CN/A	N/A	SSR162369	N#CC{P+}1CC(F)(F)CN1C(=O)CNC1CC2CCC(C1)N2c1ncccn1			Not Active		-	-	-		Out of Domain		NA	1000000	1000000			Not Active		-	-	-	-		Out of Domain		1000000	1000000	1000000
	CN/A	N/A	SSR240612	CC(C)N(C)C(=O)C{P-}(Cc1ccc(CN2C{P+}(C)CCCC{P+}2C)cc1)NC(=O)CC{P+}(c1ccc2c(c1)OCO2)NS(=O)(=O)c1ccc2cc(OC)ccc2c1_Cl			Not Active		-	-	-				10.2	2.46	14.1			Not Active		-	-	-	-	(Prescreen)	Out of Domain		1000000	1000000	1000000					0.0748039	0.0230081	0.156028
	CN/A	N/A	SSR241586	Cl_CN(C)C(=O)C1(N2CCCCC2)CCN(CCC2(c3ccc(Cl)c(Cl)c3)CN(C(=O)c3ccccc3)CCO2)CC1			Not Active		-	-	-	(Prescreen)	Out of Domain		14	1000000	1000000			Not Active		-	-	-	-	(Prescreen)	Out of Domain		1000000	1000000	1000000					0.0545
	C93561	93-56-1	Styrene glycol	OCC(O)c1ccccc1			Not Active		-	-	-	Phytoestrogens- flavones, flavanones, isoflavones, chalconoids	Out of Domain		1000000	1000000	1000000			Not Active		-	-	-	-		Out of Domain		1000000	1000000	1000000
	C96093	96-09-3	Styrene oxide	C1C(c2ccccc2)O1			Not Active		-	-	-		Out of Domain		NA	1000000	1000000			Not Active		-	-	-	-		Out of Domain		1000000	1000000	1000000
	C5329146	5329-14-6	Sulfamic acid	NS(O)(=O)=O			Not Active		-	-	-	(Prescreen)	NO DOMAIN		1000000	1000000	1000000			Not Active		-	-	-	-	(Prescreen)	NO DOMAIN		1000000	1000000	1000000
	C129179	129-17-9	Sulfan blue	CCN(CC)c1ccc(C2={t}C3C=CC(C={t}C3)={t}N{+}(CC)(CC).O{-}S(=O)(=O)c3ccc2c(S(=O)(=O)O{-}.[Na]{+})c3)cc1			Not Active		-	-	-	(Prescreen)	Out of Domain		1000000	1000000	1000000			Not Active		-	-	-	-	(Prescreen)	Out of Domain		1000000	1000000	1000000
	C59405	59-40-5	Sulfaquinoxaline	Nc1ccc(S(=O)(=O)Nc2cnc3ccccc3n2)cc1			Not Active		-	-	-		Out of Domain		1000000	1000000	1000000			Not Active		-	-	-	-	Alkylamines	Out of Domain		1000000	1000000	1000000
	C4151502	4151-50-2	Sulfluramid	CCNS(=O)(=O)C(F)(F)C(F)(F)C(F)(F)C(F)(F)C(F)(F)C(F)(F)C(F)(F)C(F)(F)F			Not Active		-	-	-	(Prescreen)	Out of Domain		NA	1000000	1000000			Not Active		-	-	-	-	(Prescreen)	Out of Domain		1000000	1000000	1000000
	C5138181	5138-18-1	Sulfosuccinic acid	OC(=O)CC(C(O)=O)S(O)(=O)=O			Not Active		-	-	-	(Prescreen)	Out of Domain		1000000	1000000	1000000			Not Active		-	-	-	-	(Prescreen)	Out of Domain		1000000	1000000	1000000
	C1072157	1072-15-7	Sulfuric acid, monononyl ester, sodium salt	CCCCCCCCCOS(=O)(=O)O{-}.[Na]{+}			Not Active		-	-	-	(Prescreen)	Out of Domain		1000000	1000000	1000000			Not Active		-	-	-	-	(Prescreen)	Out of Domain		1000000	13.8	6.66			0.165942	0.0246246
	C4065456	4065-45-6	Sulisobenzone	COc1cc(O)c(C(=O)c2ccccc2)cc1S(O)(=O)=O			Not Active		-	-	-	0.1<RBA<10,Phytoestrogens- flavones, flavanones, isoflavones, chalconoids	Out of Domain		1000000	1000000	1000000			Not Active		-	-	-	-	AC,Two nucleophilic sites ,Benzophenones	Out of Domain		1000000	1000000	1000000
	C10540291	10540-29-1	Tamoxifen	CCC(={t}C(c1ccccc1)c1ccc(OCCN(C)C)cc1)c1ccccc1			Not Active		-	-	-		Out of Domain		1000000	0.374	2.77			Not Active		-	-	-	-		Out of Domain		0.0834	0.0349	0.133		0.208633	65.616	1.23308		0.151337	0.794224			1		1
	C54965241	54965-24-1	Tamoxifen citrate	CCC(={t}C(c1ccccc1)c1ccc(OCCN(C)C)cc1)c1ccccc1_OC(=O)CC(O)(CC(O)=O)C(O)=O			Not Active		-	-	-	(Prescreen)	Out of Domain		20.9	1000000	1000000			Not Active		-	-	-	-		Out of Domain		0.106	0.0246	0.223		0.164151	93.0894	0.735426	0.0365072					1		1
	C1401554	1401-55-4	Tannic acid	Oc1cc(C(=O)Oc2cc(C(=O)OCC{P+}3C{P-}(OC(=O)c4cc(OC(=O)c5cc(O)c(O)c(O)c5)c(O)c(O)c4)C{P+}(OC(=O)c4cc(OC(=O)c5cc(O)c(O)c(O)c5)c(O)c(O)c4)C{P-}(OC(=O)c4cc(OC(=O)c5cc(O)c(O)c(O)c5)c(O)c(O)c4)C{P+}(OC(=O)c4cc(OC(=O)c5cc(O)c(O)c(O)c5)c(O)c(O)c4)O3)cc(O)c2O)cc(O)c1O			Not Active		-	-	-	0.1<RBA<10,Phthalates	Out of Domain		1.56	1000000	0.637			Not Active		-	-	-	-	AC,AD,Two nucleophilic sites ,Alkyl hydroxy benzoates	Out of Domain		1000000	1000000	1000000					0.489103		3.45369
	C107534963	107534-96-3	Tebuconazole	CC(C)(C)C(O)(CCc1ccc(Cl)cc1)CN1C=NC=N1			Not Active		-	-	-		Out of Domain		10.8	2.81	1000000			Not Active		-	-	-	-		Out of Domain		1000000	1000000	1000000					0.0706481	0.0201423
	C119168773	119168-77-3	Tebufenpyrad	CCC1C(Cl)=C(C(=O)NCc2ccc(C(C)(C)C)cc2)N(C)N=1			Not Active		-	-	-		Out of Domain		NA	1000000	1000000			Not Active		-	-	-	-		Out of Domain		1000000	1000000	1000000
	C34014181	34014-18-1	Tebuthiuron	CC(C)(C)C1=NN=C(N(C)C(=O)NC)S1			Not Active		-	-	-		Out of Domain		NA	1000000	1000000			Not Active		-	-	-	-		Out of Domain		1000000	1000000	1000000
	C79538322	79538-32-2	Tefluthrin	Cc1c(F)c(F)c(COC(=O)C2C(C=C(Cl)C(F)(F)F)C2(C)C)c(F)c1F			Not Active		-	-	-		Out of Domain		NA	1000000	1000000			Not Active		-	-	-	-		Out of Domain		1000000	1000000	1000000
	C13071799	13071-79-9	Terbufos	CCOP(=S)(OCC)SCSC(C)(C)C			Not Active		-	-	-	(Prescreen)	Out of Domain		1000000	1000000	1000000			Not Active		-	-	-	-	(Prescreen)	Out of Domain		1000000	1000000	1000000
	C5915413	5915-41-3	Terbuthylazine	CCNc1nc(NC(C)(C)C)nc(Cl)n1			Not Active		-	-	-		Out of Domain		NA	1000000	1000000			Not Active		-	-	-	-		In domain		1000000	1000000	1000000
	C8000417	8000-41-7	Terpineol	CC1CCC(C(C)(C)O)CC=1			Not Active		-	-	-		Out of Domain		1000000	1000000	1000000			Not Active		-	-	-	-		In domain		1000000	1000000	1000000
	C586629	586-62-9	Terpinolene	CC(C)=C1CCC(C)=CC1			Not Active		-	-	-		Out of Domain		1000000	1000000	1000000			Not Active		-	-	-	-		Out of Domain		1000000	1000000	1000000
	C540885	540-88-5	tert-Butyl acetate	CC(=O)OC(C)(C)C			Not Active		-	-	-	(Prescreen)	Out of Domain		1000000	1000000	1000000			Not Active		-	-	-	-	(Prescreen)	Out of Domain		1000000	1000000	1000000
*	C938169	938-16-9	tert-Butyl phenyl ketone	CC(C)(C)C(=O)c1ccccc1			Active		-	-	+	Phytoestrogens- flavones, flavanones, isoflavones, chalconoids	Out of Domain		1000000	1000000	1000000		0<RBA<0.001%	Active		-	-	-	+	Benzophenones	In domain	belongs to training set	1000000	1000000	1000000
	C75649	75-64-9	tert-Butylamine	CC(C)(C)N			Not Active		-	-	-	(Prescreen)	Out of Domain		1000000	1000000	1000000			Not Active		-	-	-	-	(Prescreen)	Out of Domain		1000000	1000000	1000000
	C98066	98-06-6	tert-Butylbenzene	CC(C)(C)c1ccccc1			Not Active		-	-	-		Out of Domain		NA	1000000	1000000			Not Active		-	-	-	-		Out of Domain		1000000	1000000	1000000
	C1948330	1948-33-0	tert-Butylhydroquinone	CC(C)(C)c1cc(O)ccc1O			Active		-	-	+	Alkylphenols	Out of Domain		NA	1000000	1000000			Not Active		-	-	-	-	AC,AD,Two nucleophilic sites	Out of Domain		1000000	1000000	1000000
	C25360105	25360-10-5	tert-Nonanethiol	CCCCCCC(C)(C)S			Not Active		-	-	-	(Prescreen)	Out of Domain		1000000	1000000	1000000			Not Active		-	-	-	-	(Prescreen)	Out of Domain		1000000	1000000	1000000
	C1461252	1461-25-2	Tetrabutyltin	CCCC[Sn](CCCC)(CCCC)CCCC			Not Active		-	-	-	(Prescreen)	Out of Domain		1000000	1000000	1000000			Not Active		-	-	-	-	(Prescreen)	Out of Domain		1000000	1000000	1000000
	C60548	60-54-8	Tetracycline	CC{P+}1(O)C{P-}2CC{P-}3C{P+}(N(C)C)C(O)=C(C(N)=O)C(=O)C{P+}3(O)C(O)=C2C(=O)c2c1cccc2O			Can't predict	Undefined in ranges 0.001<RBA<0.1% and Not active	-	-	~	Two nucleophilic sites	Out of Domain		1000000	1000000	16.6			Not Active		-	-	-	-	AC,Two nucleophilic sites ,Benzophenones	Out of Domain		1000000	1000000	1000000							0.13253
	C589684	589-68-4	Tetradecanoic acid, 2,3-dihydroxypropyl ester	CCCCCCCCCCCCCC(=O)OCC(O)CO			Not Active		-	-	-	(Prescreen)	In domain		1000000	1000000	1000000			Not Active		-	-	-	-	(Prescreen)	In domain		1000000	1000000	1000000
	C112607	112-60-7	Tetraethylene glycol	OCCOCCOCCOCCO			Not Active		-	-	-	(Prescreen)	Out of Domain		1000000	1000000	1000000			Not Active		-	-	-	-	(Prescreen)	In domain		1000000	1000000	1000000
	C119642	119-64-2	Tetralin	C1CCCc2ccccc12			Not Active		-	-	-		Out of Domain		1000000	1000000	1000000			Not Active		-	-	-	-		In domain		1000000	1000000	1000000
	C682019	682-01-9	Tetrapropyl orthosilicate	CCCO[Si](OCCC)(OCCC)OCCC			Not Active		-	-	-	(Prescreen)	Out of Domain		1000000	1000000	1000000			Not Active		-	-	-	-	(Prescreen)	Out of Domain		1000000	1000000	1000000
	C148798	148-79-8	Thiabendazole	c1cccc2c1NC(C1=CSC=N1)=N2			Not Active		-	-	-		Out of Domain		NA	1000000	1000000			Not Active		-	-	-	-		Out of Domain		1000000	1000000	1000000
	C111988499	111988-49-9	Thiacloprid	N#CN=C1N(Cc2ccc(Cl)nc2)CCS1			Not Active		-	-	-		Out of Domain		NA	1000000	1000000			Not Active		-	-	-	-		Out of Domain		1000000	1000000	1000000
	C117718602	117718-60-2	Thiazopyr	CC(C)Cc1c(C(=O)OC)c(C(F)F)nc(C(F)(F)F)c1C1=NCCS1			Not Active		-	-	-		Out of Domain		NA	1000000	1000000			Not Active		-	-	-	-		Out of Domain		1000000	1000000	1000000
	C51707552	51707-55-2	Thidiazuron	O=C(NC1=CN=NS1)Nc1ccccc1			Not Active		-	-	-		Out of Domain		NA	1000000	1000000			Not Active		-	-	-	-		Out of Domain		1000000	1000000	1000000
	C28249776	28249-77-6	Thiobencarb	CCN(CC)C(=O)SCc1ccc(Cl)cc1			Not Active		-	-	-		Out of Domain		NA	1000000	1000000			Not Active		-	-	-	-		Out of Domain		1000000	1000000	1000000
	C2231574	2231-57-4	Thiocarbazide	NNC(=S)NN			Not Active		-	-	-	(Prescreen)	Out of Domain		1000000	1000000	1000000			Not Active		-	-	-	-	(Prescreen)	Out of Domain		1000000	1000000	1000000
	C1762954	1762-95-4	Thiocyanic acid, ammonium salt	N{+}.S{-}C#N			Not Active		-	-	-	(Prescreen)	Out of Domain		1000000	1000000	1000000			Not Active		-	-	-	-	(Prescreen)	Out of Domain		1000000	1000000	1000000
	C59669260	59669-26-0	Thiodicarb	CC(=NOC(=O)N(C)SN(C)C(=O)ON=C(C)SC)SC			Not Active		-	-	-	(Prescreen)	Out of Domain		NA	1000000	1000000			Not Active		-	-	-	-	(Prescreen)	Out of Domain		1000000	1000000	1000000
	C68111	68-11-1	Thioglycolic acid	OC(=O)CS			Not Active		-	-	-	(Prescreen)	Out of Domain		1000000	1000000	1000000			Not Active		-	-	-	-	(Prescreen)	Out of Domain		1000000	1000000	1000000
	C23564069	23564-06-9	Thiophanate	CCOC(=O)NC(=S)Nc1ccccc1NC(=S)NC(=O)OCC			Not Active		-	-	-		Out of Domain		1000000	1000000	1000000			Not Active		-	-	-	-		Out of Domain		1000000	1000000	1000000
	C23564058	23564-05-8	Thiophanate-methyl	COC(=O)NC(=S)Nc1ccccc1NC(=S)NC(=O)OC			Not Active		-	-	-		Out of Domain		NA	1000000	1000000			Not Active		-	-	-	-		Out of Domain		1000000	1000000	1000000
	C62566	62-56-6	Thiourea	NC(N)=S			Not Active		-	-	-	(Prescreen)	Out of Domain		1000000	1000000	1000000			Not Active		-	-	-	-	(Prescreen)	Out of Domain		1000000	1000000	1000000
	C137268	137-26-8	Thiram	CN(C)C(=S)SSC(=S)N(C)C			Not Active		-	-	-	(Prescreen)	Out of Domain		NA	1000000	1000000			Not Active		-	-	-	-	(Prescreen)	Out of Domain		1000000	1000000	1000000
	C51241	51-24-1	Tiratricol	OC(=O)Cc1cc(I)c(Oc2ccc(O)c(I)c2)c(I)c1			Active		-	-	+	Two nucleophilic sites	Out of Domain		1000000	1000000	2.42			Not Active		-	-	-	-	AC,Two nucleophilic sites ,Oxyphenols	Out of Domain		1000000	0.318	3.85			7.20126	0.0425974			0.909091
	C36673162	36673-16-2	Titanium(4+) 2-[bis(2-hydroxyethyl)amino]ethanolate propan-2-olate (1:2:2)	CC(C)O[Ti](OCCN(CCO)CCO)(OCCN(CCO)CCO)OC(C)C			Not Active		-	-	-	(Prescreen)	Out of Domain		NA	1000000	1000000			Not Active		-	-	-	-	(Prescreen)	Out of Domain		1000000	1000000	1000000
	C1156190	1156-19-0	Tolazamide	Cc1ccc(S(=O)(=O)NC(=O)NN2CCCCCC2)cc1			Not Active		-	-	-		Out of Domain		NA	1000000	1000000			Not Active		-	-	-	-		Out of Domain		1000000	1000000	1000000
	C584849	584-84-9	Toluene-2,4-diisocyanate	Cc1ccc(N=C=O)cc1N=C=O			Not Active		-	-	-		Out of Domain		NA	1000000	1000000			Not Active		-	-	-	-		Out of Domain		1000000	1000000	1000000
	C29385431	29385-43-1	Tolyltriazole	Cc1cccc2c1N=NN2			Not Active		-	-	-		Out of Domain		1000000	1000000	1000000			Not Active		-	-	-	-		Out of Domain		1000000	1000000	1000000
	C210631688	210631-68-8	Topramezone	Cc1c(C(=O)C2C=NN(C)C=2O)ccc(S(C)(=O)=O)c1C1CCON=1			Not Active		-	-	-	Phytoestrogens- flavones, flavanones, isoflavones, chalconoids	Out of Domain		1000000	1000000	1000000			Not Active		-	-	-	-	Benzophenones	Out of Domain		1000000	1000000	1000000
	C14371109	14371-10-9	trans-Cinnamaldehyde	O=CC=Cc1ccccc1			Not Active		-	-	-		Out of Domain		1000000	1000000	1000000			Not Active		-	-	-	-		Out of Domain		1000000	1000000	1000000
	C302794	302-79-4	trans-Retinoic acid	CC1CCCC(C)(C)C=1C=CC(C)=CC=CC(C)=CC(O)=O			Not Active		-	-	-		Out of Domain		NA	1000000	1000000			Not Active		-	-	-	-		Out of Domain		1000000	1000000	1000000
	C102761	102-76-1	Triacetin	CC(=O)OCC(COC(C)=O)OC(C)=O			Not Active		-	-	-	(Prescreen)	Out of Domain		NA	1000000	1000000			Not Active		-	-	-	-	(Prescreen)	In domain		1000000	1000000	1000000
	C2303175	2303-17-5	Tri-allate	CC(C)N(C(C)C)C(=O)SCC(Cl)=C(Cl)Cl			Not Active		-	-	-	(Prescreen)	Out of Domain		NA	1000000	1000000			Not Active		-	-	-	-	(Prescreen)	Out of Domain		1000000	1000000	1000000
	C78488	78-48-8	Tribufos	CCCCSP(=O)(SCCCC)SCCCC			Not Active		-	-	-	(Prescreen)	Out of Domain		NA	1000000	1000000			Not Active		-	-	-	-	(Prescreen)	Out of Domain		1000000	1000000	1000000
	C126738	126-73-8	Tributyl phosphate	CCCCOP(=O)(OCCCC)OCCCC			Not Active		-	-	-	(Prescreen)	Out of Domain		NA	1000000	1000000			Not Active		-	-	-	-	(Prescreen)	Out of Domain		1000000	1000000	1000000
	C102829	102-82-9	Tributylamine	CCCCN(CCCC)CCCC			Not Active		-	-	-	(Prescreen)	Out of Domain		1000000	1000000	1000000			Not Active		-	-	-	-	(Prescreen)	In domain		1000000	1000000	1000000
	C81741288	81741-28-8	Tributyltetradecylphosphonium chloride	CCCCCCCCCCCCCCP{+}(.Cl{-})(CCCC)(CCCC)CCCC			Not Active		-	-	-	(Prescreen)	Out of Domain		20.7	32	4.78			Not Active		-	-	-	-	(Prescreen)	Out of Domain		28	11.8	1000000		0.000621429	0.194068		0.0368599	0.00176875	0.460251
	C1461229	1461-22-9	Tributyltin chloride	CCCC[Sn](Cl)(CCCC)CCCC			Not Active		-	-	-	(Prescreen)	Out of Domain		7.36	1000000	1000000			Not Active		-	-	-	-	(Prescreen)	Out of Domain		1000000	1000000	1000000					0.103668
	C2155706	2155-70-6	Tributyltin methacrylate	CCCC[Sn](CCCC)(CCCC)OC(=O)C(C)=C			Not Active		-	-	-	(Prescreen)	Out of Domain		11.4	1000000	1000000			Not Active		-	-	-	-	(Prescreen)	Out of Domain		1000000	1000000	1000000					0.0669298
*	C52686	52-68-6	Trichlorfon	COP(=O)(C(O)C(Cl)(Cl)Cl)OC			Not Active		-	-	-	(Prescreen)	Out of Domain		NA	1000000	1000000		Not active	Not Active		-	-	-	-	(Prescreen)	In domain	belongs to training set	1000000	1000000	1000000
	C76039	76-03-9	Trichloroacetic acid	OC(=O)C(Cl)(Cl)Cl			Not Active		-	-	-	(Prescreen)	Out of Domain		NA	1000000	1000000			Not Active		-	-	-	-	(Prescreen)	Out of Domain		1000000	1000000	1000000
*	C3380345	3380-34-5	Triclosan	Oc1cc(Cl)ccc1Oc1ccc(Cl)cc1Cl			Not Active		-	-	-		Out of Domain		1000000	6.29	18.7		Not active	Not Active		-	-	-	-	AC,Two nucleophilic sites ,Alkylphenols	Out of Domain	belongs to training set	1000000	1000000	1000000						0.00899841	0.117647
	C24602866	24602-86-6	Tridemorph	CCCCCCCCCCCCCN1CC(C)OC(C)C1			Not Active		-	-	-		Out of Domain		NA	1000000	1000000			Not Active		-	-	-	-		In domain		1000000	1000000	1000000
	C102716	102-71-6	Triethanolamine	OCCN(CCO)CCO			Not Active		-	-	-	(Prescreen)	Out of Domain		NA	1000000	1000000			Not Active		-	-	-	-	(Prescreen)	In domain		1000000	1000000	1000000
	C2031676	2031-67-6	Triethoxymethylsilane	CCO[Si](C)(OCC)OCC			Not Active		-	-	-	(Prescreen)	Out of Domain		1000000	1000000	1000000			Not Active		-	-	-	-	(Prescreen)	Out of Domain		1000000	1000000	1000000
	C2943751	2943-75-1	Triethoxyoctylsilane	CCCCCCCC[Si](OCC)(OCC)OCC			Not Active		-	-	-	(Prescreen)	Out of Domain		1000000	1000000	1000000			Not Active		-	-	-	-	(Prescreen)	Out of Domain		1000000	1000000	1000000
	C2761242	2761-24-2	Triethoxypentylsilane	CCCCC[Si](OCC)(OCC)OCC			Not Active		-	-	-	(Prescreen)	Out of Domain		1000000	1000000	1000000			Not Active		-	-	-	-	(Prescreen)	Out of Domain		1000000	1000000	1000000
	C77930	77-93-0	Triethyl citrate	CCOC(=O)CC(O)(CC(=O)OCC)C(=O)OCC			Not Active		-	-	-	(Prescreen)	Out of Domain		NA	1000000	1000000			Not Active		-	-	-	-	(Prescreen)	Out of Domain		1000000	1000000	1000000
	C78400	78-40-0	Triethyl phosphate	CCOP(=O)(OCC)OCC			Not Active		-	-	-	(Prescreen)	Out of Domain		1000000	1000000	1000000			Not Active		-	-	-	-	(Prescreen)	Out of Domain		1000000	1000000	1000000
	C112276	112-27-6	Triethylene glycol	OCCOCCOCCO			Not Active		-	-	-	(Prescreen)	Out of Domain		NA	1000000	1000000			Not Active		-	-	-	-	(Prescreen)	In domain		1000000	1000000	1000000
	C94280	94-28-0	Triethylene glycol bis(2-ethylhexanoate)	CCCCC(CC)C(=O)OCCOCCOCCOC(=O)C(CC)CCCC			Not Active		-	-	-	(Prescreen)	Out of Domain		NA	1000000	1000000			Not Active		-	-	-	-	(Prescreen)	Out of Domain		1000000	1000000	1000000
	C111217	111-21-7	Triethylene glycol diacetate	CC(=O)OCCOCCOCCOC(C)=O			Not Active		-	-	-	(Prescreen)	Out of Domain		NA	1000000	1000000			Not Active		-	-	-	-	(Prescreen)	In domain		1000000	1000000	1000000
	C112492	112-49-2	Triethylene glycol dimethyl ether	COCCOCCOCCOC			Not Active		-	-	-	(Prescreen)	Out of Domain		NA	1000000	1000000			Not Active		-	-	-	-	(Prescreen)	In domain		1000000	1000000	1000000
	C141517217	141517-21-7	Trifloxystrobin	CC(c1cccc(C(F)(F)F)c1)=NOCc1ccccc1C(C(=O)OC)=NOC			Not Active		-	-	-		Out of Domain		NA	1000000	1000000			Not Active		-	-	-	-		Out of Domain		1000000	1000000	1000000
	C199119589	199119-58-9	Trifloxysulfuron-sodium	COc1cc(OC)nc(NC(=O)N{-}(.[Na]{+})S(=O)(=O)c2c(OCC(F)(F)F)cccn2)n1			Not Active		-	-	-				NA	1000000	1000000			Not Active		-	-	-	-	(Prescreen)	Out of Domain		1000000	1000000	1000000
	C68694111	68694-11-1	Triflumizole	CCCOCC(=Nc1ccc(Cl)cc1C(F)(F)F)N1C=CN=C1			Not Active		-	-	-		Out of Domain		1000000	0.643	1000000			Not Active		-	-	-	-		Out of Domain		1000000	1000000	1000000						0.0880249
	C1582098	1582-09-8	Trifluralin	CCCN(CCC)c1c(N(=O)=O)cc(C(F)(F)F)cc1N(=O)=O			Not Active		-	-	-		Out of Domain		NA	1000000	1000000			Not Active		-	-	-	-		Out of Domain		1000000	1000000	1000000
	C26644462	26644-46-2	Triforine	O=CNC(C(Cl)(Cl)Cl)N1CCN(C(C(Cl)(Cl)Cl)NC=O)CC1			Not Active		-	-	-		Out of Domain		1000000	1000000	1000000			Not Active		-	-	-	-		Out of Domain		1000000	1000000	1000000
	C36631308	36631-30-8	Triisodecyl trimellitate	CC(C)CCCCCCCOC(=O)c1ccc(C(=O)OCCCCCCCC(C)C)cc1C(=O)OCCCCCCCC(C)C			Not Active		-	-	-	Phthalates	Out of Domain		1000000	1000000	1000000			Not Active		-	-	-	-	Phthalates	In domain		1000000	1000000	1000000
*	C53894238	53894-23-8	Triisononyl trimellitate	CC(C)CCCCCCOC(=O)c1ccc(C(=O)OCCCCCCC(C)C)cc1C(=O)OCCCCCCC(C)C			Not Active		-	-	-	Phthalates	Out of Domain		NA	1000000	1000000		Not active	Not Active		-	-	-	-	Phthalates	In domain	belongs to training set	1000000	1000000	1000000
	C122203	122-20-3	Triisopropanolamine	CC(O)CN(CC(C)O)CC(C)O			Not Active		-	-	-	(Prescreen)	Out of Domain		1000000	1000000	1000000			Not Active		-	-	-	-	(Prescreen)	Out of Domain		1000000	1000000	1000000
	C2996921	2996-92-1	Trimethoxyphenylsilane	CO[Si](c1ccccc1)(OC)OC			Not Active		-	-	-		Out of Domain		1000000	1000000	1000000			Not Active		-	-	-	-		Out of Domain		1000000	1000000	1000000
	C1067250	1067-25-0	Trimethoxypropylsilane	CCC[Si](OC)(OC)OC			Not Active		-	-	-	(Prescreen)	Out of Domain		1000000	1000000	1000000			Not Active		-	-	-	-	(Prescreen)	Out of Domain		1000000	1000000	1000000
	C512561	512-56-1	Trimethyl phosphate	COP(=O)(OC)OC			Not Active		-	-	-	(Prescreen)	Out of Domain		1000000	1000000	1000000			Not Active		-	-	-	-	(Prescreen)	Out of Domain		1000000	1000000	1000000
	C75503	75-50-3	Trimethylamine	CN(C)C			Not Active		-	-	-	(Prescreen)	Out of Domain		1000000	1000000	1000000			Not Active		-	-	-	-	(Prescreen)	Out of Domain		1000000	1000000	1000000
	C89043	89-04-3	Trioctyl trimellitate	CCCCCCCCOC(=O)c1ccc(C(=O)OCCCCCCCC)cc1C(=O)OCCCCCCCC			Not Active		-	-	-	Phthalates	Out of Domain		NA	1000000	1000000			Not Active		-	-	-	-	Phthalates	In domain		1000000	1000000	1000000
	C960714	960-71-4	Triphenylborane	c1ccccc1B(c1ccccc1)c1ccccc1			Not Active		-	-	-		Out of Domain		1000000	1000000	1000000			Not Active		-	-	-	-		Out of Domain		1000000	9.26	1000000			0.2473
	C58720	58-72-0	Triphenylethylene	c1ccccc1C={c}C(c1ccccc1)c1ccccc1			Not Active		-	-	-		Out of Domain		1000000	1000000	1000000			Not Active		-	-	-	-		Out of Domain		1000000	1000000	9.18				0.0178649
	C603350	603-35-0	Triphenylphosphine	c1ccccc1P(c1ccccc1)c1ccccc1			Not Active		-	-	-		Out of Domain		1000000	1000000	1000000			Not Active		-	-	-	-		Out of Domain		1000000	1000000	1000000
	C76879	76-87-9	Triphenyltin hydroxide	O[Sn](c1ccccc1)(c1ccccc1)c1ccccc1			Not Active		-	-	-		Out of Domain		NA	1000000	1000000			Not Active		-	-	-	-		Out of Domain		1000000	1000000	1000000
*	C2694544	2694-54-4	Triprop-2-en-1-yl benzene-1,2,4-tricarboxylate	C=CCOC(=O)c1ccc(C(=O)OCC=C)cc1C(=O)OCC=C			Active		-	-	+	Phthalates	Out of Domain		1000000	1000000	1000000		Not active	Not Active		-	-	-	-	Phthalates	In domain	belongs to training set	1000000	1000000	1000000
	C24800440	24800-44-0	Tripropylene glycol	CCC(O)OCC(C)OC(O)CC			Not Active		-	-	-	(Prescreen)	Out of Domain		1000000	1000000	1000000			Not Active		-	-	-	-	(Prescreen)	Out of Domain		1000000	1000000	1000000
	C55934935	55934-93-5	Tripropylene glycol butyl ether	CCCCOC(CC)OC(C)COC(O)CC			Not Active		-	-	-	(Prescreen)	Out of Domain		1000000	1000000	1000000			Not Active		-	-	-	-	(Prescreen)	Out of Domain		1000000	1000000	1000000
	C25498491	25498-49-1	Tripropylene glycol monomethyl ether	CC(CO)OCC(C)OCC(C)OC			Not Active		-	-	-	(Prescreen)	Out of Domain		NA	1000000	1000000			Not Active		-	-	-	-	(Prescreen)	Out of Domain		1000000	1000000	1000000
	C13674878	13674-87-8	Tris(1,3-dichloro-2-propyl)phosphate	O=P(OC(CCl)CCl)(OC(CCl)CCl)OC(CCl)CCl			Not Active		-	-	-	(Prescreen)	Out of Domain		12.8	4.91	1000000			Not Active		-	-	-	-	(Prescreen)	Out of Domain		1000000	1000000	1000000					0.0596094	0.0115275
	C126727	126-72-7	Tris(2,3-dibromopropyl) phosphate	O=P(OCC(Br)CBr)(OCC(Br)CBr)OCC(Br)CBr			Not Active		-	-	-	(Prescreen)	Out of Domain		1000000	0.452	1000000			Not Active		-	-	-	-	(Prescreen)	Out of Domain		1000000	1000000	1000000						0.125221
	C78513	78-51-3	Tris(2-butoxyethyl) phosphate	CCCCOCCOP(=O)(OCCOCCCC)OCCOCCCC			Not Active		-	-	-	(Prescreen)	Out of Domain		1000000	1000000	1000000			Not Active		-	-	-	-	(Prescreen)	Out of Domain		1000000	1000000	1000000
	C115968	115-96-8	Tris(2-chloroethyl) phosphate	O=P(OCCCl)(OCCCl)OCCCl			Not Active		-	-	-	(Prescreen)	Out of Domain		NA	1000000	1000000			Not Active		-	-	-	-	(Prescreen)	Out of Domain		1000000	1000000	1000000
	C140089	140-08-9	Tris(2-chloroethyl) phosphite	ClCCOP(OCCCl)OCCCl			Not Active		-	-	-	(Prescreen)	Out of Domain		1000000	1000000	1000000			Not Active		-	-	-	-	(Prescreen)	Out of Domain		1000000	1000000	1000000
	C13674845	13674-84-5	Tris(2-chloroisopropyl)phosphate	CC(CCl)OP(=O)(OC(C)CCl)OC(C)CCl			Not Active		-	-	-	(Prescreen)	Out of Domain		1000000	1000000	1000000			Not Active		-	-	-	-	(Prescreen)	Out of Domain		1000000	1000000	1000000
*	C3319311	3319-31-1	Tris(2-ethylhexyl) trimellitate	CCCCC(CC)COC(=O)c1ccc(C(=O)OCC(CC)CCCC)cc1C(=O)OCC(CC)CCCC			Not Active		-	-	-	Phthalates	Out of Domain		NA	1000000	1000000		Not active	Not Active		-	-	-	-	Phthalates	In domain	belongs to training set	1000000	1000000	10.1				0.0162376
	C78422	78-42-2	Tris(2-ethylhexyl)phosphate	CCCCC(CC)COP(=O)(OCC(CC)CCCC)OCC(CC)CCCC			Not Active		-	-	-	(Prescreen)	Out of Domain		1000000	1000000	1000000			Not Active		-	-	-	-	(Prescreen)	Out of Domain		1000000	1000000	1000000
	C1067534	1067-53-4	Tris(2-methoxyethoxy)vinylsilane	COCCO[Si](C=C)(OCCOC)OCCOC			Not Active		-	-	-	(Prescreen)	Out of Domain		1000000	1000000	1000000			Not Active		-	-	-	-	(Prescreen)	Out of Domain		1000000	1000000	1000000
	C131983727	131983-72-7	Triticonazole	CC1(C)CCC(=Cc2ccc(Cl)cc2)C1(O)CN1C=NC=N1			Not Active		-	-	-		Out of Domain		0.587	1.02	1000000			Not Active		-	-	-	-		Out of Domain		1000000	1000000	1000000					1.29983	0.0554902
	C2782572	2782-57-2	Troclosene	O=C1NC(=O)N(Cl)C(=O)N1Cl			Missing parameter		-	Missing param.	-	0.1<RBA<10	Out of Domain		1000000	1000000	1000000			Not Active		-	-	-	-		Out of Domain		1000000	1000000	1000000
	C77861	77-86-1	Tromethamine	NC(CO)(CO)CO			Not Active		-	-	-	(Prescreen)	Out of Domain		1000000	1000000	1000000			Not Active		-	-	-	-	(Prescreen)	Out of Domain		1000000	1000000	1000000
	C162706141	162706-14-1	UK-156819	CC1=C(c2cccnc2)c2ccccc2N1CCCCC(O)=O			Not Active		-	-	-		Out of Domain		NA	1000000	1000000			Not Active		-	-	-	-		Out of Domain		1000000	1000000	1000000
	C203942498	203942-49-8	UK-337312	CN(CC{P-}(CCN{+}12(.O{-}S(C)(=O)=O)CCC(C3CCCCC3)(CC1)CC2)c1ccc(Cl)c(Cl)c1)C(=O)c1cc(C(F)(F)F)cc(C(F)(F)F)c1			Not Active		-	-	-		Out of Domain		NA	1000000	1000000			Not Active		-	-	-	-		Out of Domain		1000000	24.3	1000000			0.0942387
	C1120214	1120-21-4	Undecane	CCCCCCCCCCC			Not Active		-	-	-	(Prescreen)	In domain		NA	1000000	1000000			Not Active		-	-	-	-	(Prescreen)	In domain		1000000	1000000	1000000
	C112389	112-38-9	Undecylenic acid	C=CCCCCCCCCC(O)=O			Not Active		-	-	-	(Prescreen)	Out of Domain		NA	1000000	1000000			Not Active		-	-	-	-	(Prescreen)	Out of Domain		1000000	1000000	1000000
	C57136	57-13-6	Urea	NC(N)=O			Not Active		-	-	-	(Prescreen)	Out of Domain		NA	1000000	1000000			Not Active		-	-	-	-	(Prescreen)	Out of Domain		1000000	1000000	1000000
	C64108	64-10-8	Urea, phenyl-	NC(=O)Nc1ccccc1			Not Active		-	-	-		Out of Domain		1000000	1000000	1000000			Not Active		-	-	-	-		Out of Domain		1000000	1000000	1000000
	C51796	51-79-6	Urethane	CCOC(N)=O			Not Active		-	-	-	(Prescreen)	Out of Domain		NA	1000000	1000000			Not Active		-	-	-	-	(Prescreen)	Out of Domain		1000000	1000000	1000000
	C109524	109-52-4	Valeric acid	CCCCC(O)=O			Not Active		-	-	-	(Prescreen)	In domain		1000000	1000000	1000000			Not Active		-	-	-	-	(Prescreen)	In domain		1000000	1000000	1000000
	C99661	99-66-1	Valproic acid	CCCC(CCC)C(O)=O			Not Active		-	-	-	(Prescreen)	Out of Domain		NA	1000000	1000000			Not Active		-	-	-	-	(Prescreen)	Out of Domain		1000000	1000000	1000000
	C1929777	1929-77-7	Vernolate	CCCN(CCC)C(=O)SCCC			Not Active		-	-	-	(Prescreen)	Out of Domain		NA	1000000	1000000			Not Active		-	-	-	-	(Prescreen)	Out of Domain		1000000	1000000	1000000
	C64197	64-19-7	Vinegar	CC(O)=O			Not Active		-	-	-	(Prescreen)	Out of Domain		NA	1000000	1000000			Not Active		-	-	-	-	(Prescreen)	Out of Domain		1000000	1000000	1000000
	C6359984	6359-98-4	Xylene Fast Yellow 2G	CC1C(N={t}Nc2ccc(S(=O)(=O)O{-}.[Na]{+})cc2)C(=O)N(c2cc(Cl)c(S(=O)(=O)O{-}.[Na]{+})cc2Cl)N=1			Can't predict	Undefined in ranges 0.001<RBA<0.1% and Not active	-	-	~	Two nucleophilic sites	Out of Domain		1000000	1000000	1000000			Not Active		-	-	-	-	(Prescreen)	Out of Domain		1000000	1000000	1000000
	CN/A	N/A	YM218	CC1=C(C(=O)Nc2ccc(C(=O)N3CCC(F)(F)C(=CC(=O)N4CCC(N5CCCCC5)CC4)c4ccccc34)cc2)C=CO1_CC1=C(C(=O)Nc2ccc(C(=O)N3CCC(F)(F)C(=CC(=O)N4CCC(N5CCCCC5)CC4)c4ccccc34)cc2)C=CO1_OC(=O)C={t}CC(O)=O			Not Active		-	-	-				NA	1000000	1000000			Not Active		-	-	-	-		Out of Domain		1000000	1000000	1000000
	C3681718	3681-71-8	z3HAC	CCC=CCCOC(C)=O			Not Active		-	-	-	(Prescreen)	Out of Domain		1000000	1000000	1000000			Not Active		-	-	-	-	(Prescreen)	Out of Domain		1000000	1000000	1000000
	C17924924	17924-92-4	Zearalenone	CC{P-}1CCCC(=O)CCCC=Cc2cc(O)cc(O)c2C(=O)O1			Active		+	-	-	RBA>10	In domain		1000000	6.72	1000000			Active		-	+	-	-	AC	In domain		0.0104	0.00302	1000000		1.67308	758.278			0.00842262
	C13463417	13463-41-7	Zinc pyrithione	O=n1ccccc1S[Zn]Sc1ccccn1=O			Not Active		-	-	-	(Prescreen)	Out of Domain		1000000	1000000	0.299			Not Active		-	-	-	-	(Prescreen)	Out of Domain		1000000	1000000	1000000							7.35786
	C137304	137-30-4	Ziram	CN(C)C(=S)S{-}.[Zn]{2+}.S{-}C(=S)N(C)C			Not Active		-	-	-	(Prescreen)	Out of Domain		NA	1000000	1.49			Not Active		-	-	-	-	(Prescreen)	Out of Domain		1000000	1000000	1000000							1.47651
	C742693385	742693-38-5	SSR504734	O=C(c1cccc(C(F)(F)F)c1Cl)NC{P+}(C{P+}1CCCCN1)c1ccccc1			Not Active		-	-	-		Out of Domain		NA	1000000	1000000			Not Active		-	-	-	-		Out of Domain		1000000	1000000	1000000
	C599791	599-79-1	Sulfasalazine	Oc1ccc(N={t}Nc2ccc(S(=O)(=O)Nc3ccccn3)cc2)cc1C(O)=O			Not Active		-	-	-	0.1<RBA<10	Out of Domain		1000000	2.7	1000000			Not Active		-	-	-	-		Out of Domain		1000000	1000000	1000000						0.020963
	C112410238	112410-23-8	Tebufenozide	CCc1ccc(C(=O)NN(C(=O)c2cc(C)cc(C)c2)C(C)(C)C)cc1			Not Active		-	-	-		Out of Domain		NA	1000000	1000000			Not Active		-	-	-	-		Out of Domain		1000000	1000000	1000000
	C100210	100-21-0	Terephthalic acid	OC(=O)c1ccc(C(O)=O)cc1			Not Active		-	-	-		Out of Domain		1000000	1000000	1000000			Not Active		-	-	-	-		Out of Domain		1000000	1000000	1000000
	C614459	614-45-9	tert-Butyl perbenzoate	CC(C)(C)OOC(=O)c1ccccc1			Not Active		-	-	-		Out of Domain		NA	1000000	1000000			Not Active		-	-	-	-		Out of Domain		1000000	1000000	1000000
	C117088	117-08-8	Tetrachlorophthalic anhydride	O=C1c2c(Cl)c(Cl)c(Cl)c(Cl)c2C(=O)O1			Not Active		-	-	-	0.1<RBA<10	Out of Domain		1000000	1000000	1000000			Not Active		-	-	-	-		Out of Domain		1000000	1000000	1000000
*	C89838	89-83-8	Thymol	CC(C)c1ccc(C)cc1O			Active		-	-	+	Alkylphenols	Out of Domain		NA	1000000	1000000		Not active	Not Active		-	-	-	-		Out of Domain	belongs to training set	1000000	1000000	1000000
	C87820880	87820-88-0	Tralkoxydim	CCC(C1=C(O)CC(c2c(C)cc(C)cc2C)CC1=O)=NOCC			Not Active		-	-	-	RBA>10,0.1<RBA<10	Out of Domain		NA	1000000	1000000			Not Active		-	-	-	-	Two nucleophilic sites	Out of Domain		1000000	1000000	1000000
	C43121433	43121-43-3	Triadimefon	CC(C)(C)C(=O)C(N1C=NC=N1)Oc1ccc(Cl)cc1			Not Active		-	-	-		Out of Domain		1000000	6.38	1000000			Not Active		-	-	-	-		Out of Domain		1000000	1000000	1000000						0.00887147
	C55219653	55219-65-3	Triadimenol	CC(C)(C)C(O)C(N1C=NC=N1)Oc1ccc(Cl)cc1			Not Active		-	-	-		Out of Domain		1000000	9.8	1000000			Not Active		-	-	-	-		Out of Domain		1000000	1000000	1000000						0.00577551
	C124947	124-94-7	Triamcinolone	CC{P+}12CC{P+}(O)C{P-}3(F)C{P-}(CCC4=CC(=O)C=CC{P+}34C)C{P+}1CC{P-}(O)C{P-}2(O)C(=O)CO			Not Active		-	-	-	RBA>10,0.1<RBA<10,Two nucleophilic sites	Out of Domain		1000000	9.38	1000000			Not Active		-	-	-	-	Two nucleophilic sites	Out of Domain		1000000	1000000	1000000						0.00603412
	C4342363	4342-36-3	Tributyltin benzoate	CCCC[Sn](CCCC)(CCCC)OC(=O)c1ccccc1			Not Active		-	-	-		Out of Domain		9.5	1000000	3.9			Not Active		-	-	-	-		In domain		1000000	1000000	9.39				0.0174654	0.0803158		0.564103
	C101202	101-20-2	Triclocarban	O=C(Nc1ccc(Cl)cc1)Nc1ccc(Cl)c(Cl)c1			Not Active		-	-	-	Flutamides	Out of Domain		NA	1000000	1000000			Not Active		-	-	-	-		Out of Domain		1000000	1000000	1000000
	C55335063	55335-06-3	Triclopyr	OC(=O)COc1c(Cl)cc(Cl)c(Cl)n1			Not Active		-	-	-		Out of Domain		NA	1000000	1000000			Not Active		-	-	-	-		Out of Domain		1000000	1000000	1000000
	C2451629	2451-62-9	Triglycidyl isocyanurate	O=C1N(CC2CO2)C(=O)N(CC2CO2)C(=O)N1CC1CO1			Not Active		-	-	-	0.1<RBA<10	Out of Domain		NA	1000000	1000000			Not Active		-	-	-	-		Out of Domain		1000000	1000000	1000000
	C552307	552-30-7	Trimellitic anhydride	OC(=O)c1ccc2c(c1)C(=O)OC2=O			Can't predict	Undefined in ranges 0.001<RBA<0.1% and Not active	-	-	~	Two nucleophilic sites	Out of Domain		1000000	1000000	1000000			Not Active		-	-	-	-		Out of Domain		1000000	1000000	1000000
	C95266403	95266-40-3	Trinexapac-ethyl	CCOC(=O)C1CC(=O)C(={t}C(O)C2CC2)C(=O)C1			Not Active		-	-	-	RBA>10,0.1<RBA<10	Out of Domain		1000000	1000000	1000000			Not Active		-	-	-	-		Out of Domain		1000000	1000000	1000000
**	C115866	115-86-6	Triphenyl phosphate	O=P(Oc1ccccc1)(Oc1ccccc1)Oc1ccccc1		0.001<RBA<0.1	Not Active		-	-	-		Out of Domain	belongs to training set	NA	1000000	1000000			Not Active		-	-	-	-		Out of Domain		1000000	1000000	1000000
	C101020	101-02-0	Triphenyl phosphite	c1ccccc1OP(Oc1ccccc1)Oc1ccccc1			Not Active		-	-	-		Out of Domain		NA	1000000	1000000			Not Active		-	-	-	-		Out of Domain		1000000	1000000	1000000
	C97322877	97322-87-7	Troglitazone	Cc1c(C)c(O)c(C)c2CCC(C)(COc3ccc(CC4C(=O)NC(=O)S4)cc3)Oc12			Active		-	-	+	Two nucleophilic sites	Out of Domain		NA	1000000	1000000			Active		+	-	-	-	AC	Out of Domain		1000000	1000000	1000000
	C127308821	127308-82-1	UK-076654	C1CCC{P-}(OC(c2ccccc2)c2ccccc2)CN1CCc1ccc2c(c1)OCO2			Not Active		-	-	-	Phytoestrogens- flavones, flavanones, isoflavones, chalconoids	Out of Domain		1000000	1000000	1000000			Not Active		-	-	-	-		Out of Domain		1000000	1000000	14.7				0.0111565
	C197077557	197077-55-7	UK-333747	COCC1=NN=C(c2cccn(=O)c2)N1c1c(Cl)c(Cl)cc2c1NC(=O)C(=O)N2			Can't predict	Undefined in ranges 0.001<RBA<0.1% and Not active	-	-	~	Two nucleophilic sites	Out of Domain		NA	1000000	1000000			Not Active		-	-	-	-		Out of Domain		1000000	1000000	1000000
	C215297271	215297-27-1	UK-343664	CCCOc1ccc(S(=O)(=O)N2CCN(CC)CC2)cc1C1NC(=O)C2C(=C(CC)N(Cc3ccccn3)N=2)N=1			Can't predict	Undefined in ranges 0.001<RBA<0.1% and Not active	-	-	~	Two nucleophilic sites	Out of Domain		NA	1000000	1000000			Not Active		-	-	-	-		Out of Domain		1000000	1000000	1000000
	C291305061	291305-06-1	UK-373911	CNC{P-}1CCC{P-}(c2ccc(Cl)c(Cl)c2)c2ccc(S(N)(=O)=O)cc12			Not Active		-	-	-		Out of Domain		NA	1000000	1000000			Not Active		-	-	-	-		Out of Domain		1000000	1000000	1000000
	C402910274	402910-27-4	UK-416244	Cc1cc(Oc2ccc(S(N)(=O)=O)cc2CN(C)C)ccc1SC			Not Active		-	-	-		Out of Domain		NA	1000000	1000000			Not Active		-	-	-	-		Out of Domain		1000000	1000000	1000000
***	C50471448	50471-44-8	Vinclozolin	CC1(C=C)C(=O)N(c2cc(Cl)cc(Cl)c2)C(=O)O1		0.001<RBA<0.1	Active		-	-	+	Flutamides	In domain	belongs to training set	1000000	0.294	1000000		Not active	Not Active		-	-	-	-		In domain	belongs to training set	1000000	1000000	1000000						0.192517
	C139290656	139290-65-6	Volinanserin	COc1cccc(C{P+}(O)C2CCN(CCc3ccc(F)cc3)CC2)c1OC			Active		-	-	+	Phytoestrogens- flavones, flavanones, isoflavones, chalconoids	Out of Domain		NA	1000000	1000000			Not Active		-	-	-	-		Out of Domain		1000000	1000000	1000000
	C112733069	112733-06-9	Zenarestat	OC(=O)CN1c2cc(Cl)ccc2C(=O)N(Cc2ccc(Br)cc2F)C1=O			Active		-	-	+	Two nucleophilic sites	Out of Domain		NA	1000000	1000000			Not Active		-	-	-	-		Out of Domain		1000000	1000000	1000000
	C22248799	22248-79-9	Z-Tetrachlorvinphos	COP(=O)(OC)OC(=CCl)c1cc(Cl)c(Cl)cc1Cl			Active		-	-	+	Phytoestrogens- flavones, flavanones, isoflavones, chalconoids	Out of Domain		1000000	1000000	1000000			Not Active		-	-	-	-		In domain		1000000	1000000	1000000
	C1338438	1338-43-8	Sorbitan, mono-(9Z)-9-octadecenoate	CCCCCCCCC=CCCCCCCCC(=O)OCC{P-}(O)C{P+}1C{P+}(O)C{P-}(O)CO1			Not Active		-	-	-	0.1<RBA<10	Out of Domain		NA	1000000	26.2			Not Active		-	-	-	-	Two nucleophilic sites	Out of Domain		1000000	1000000	1000000							0.0839695
	C148477718	148477-71-8	Spirodiclofen	CCC(C)(C)C(=O)OC1=C(c2cc(Cl)cc(Cl)c2)C(=O)OC11CCCCC1			Not Active		-	-	-	0.1<RBA<10	Out of Domain		NA	1000000	1000000			Not Active		-	-	-	-		Out of Domain		1000000	1000000	1000000
	C283594901	283594-90-1	Spiromesifen	Cc1cc(C)cc(C)c1C1=C(OC(=O)CC(C)(C)C)C2(CCCC2)OC1=O			Not Active		-	-	-	0.1<RBA<10	Out of Domain		1000000	1000000	1000000			Not Active		-	-	-	-		Out of Domain		1000000	1000000	1000000
	C52017	52-01-7	Spironolactone	CC(=O)SC{P+}1CC2=CC(=O)CCC{P-}2(C)C{P-}2CCC{P-}3(C)C{P-}(CCC{P-}33CCC(=O)O3)C{P+}12			Active		-	+	-	0.1<RBA<10	In domain		0.0136	0.00303	0.254			Not Active		-	-	-	-		Out of Domain		1000000	1000000	1000000					56.1029	18.6799	8.66142		1		1
	C118134308	118134-30-8	Spiroxamine	CCCN(CC)CC1COC2(CCC(C(C)(C)C)CC2)O1			Not Active		-	-	-		Out of Domain		NA	1000000	1000000			Not Active		-	-	-	-		Out of Domain		1000000	1000000	1000000
	C264618442	264618-44-2	SSR146977	CN(C)C(=O)NC1(c2ccccc2)CCN(CCCC{P-}2(c3ccc(Cl)c(Cl)c3)CCCN(C(=O)c3ccccc3)C2)CC1			Not Active		-	-	-		Out of Domain		NA	1000000	1000000			Not Active		-	-	-	-		Out of Domain		1000000	1000000	1000000
	C439687691	439687-69-1	SSR149415	CN(C)C(=O)C{P+}1CC{P-}(O)CN1C{P-}1(c2ccccc2OC)c2cc(Cl)ccc2N(S(=O)(=O)c2ccc(OC)cc2OC)C1=O			Can't predict	Undefined in ranges 0.001<RBA<0.1% and Not active	-	-	~	Two nucleophilic sites	Out of Domain		1000000	1000000	1000000			Not Active		-	-	-	-	Two nucleophilic sites	Out of Domain		1000000	1000000	1000000
	CN/A	N/A	SSR150106	CCOC(=O)C{P-}1(c2ccccc2)C{P-}(N)c2ccccc2O1			Not Active		-	-	-		Out of Domain		NA	1000000	1000000			Not Active		-	-	-	-		Out of Domain		1000000	1000000	1000000
	CN/A	N/A	SSR161421	COc1ccc(C(=O)Nc2c(C#N)c(NCc3ccccc3)c3ccccc3n2)cc1			Not Active		-	-	-		Out of Domain		NA	1000000	1000000			Not Active		-	-	-	-		Out of Domain		1000000	1000000	1000000
	C298198524	298198-52-4	SSR180711	O=C(N1CCN2CCC1CC2)Oc1ccc(Br)cc1			Not Active		-	-	-		Out of Domain		NA	1000000	1000000			Not Active		-	-	-	-		Out of Domain		1000000	1000000	1000000
	C344930956	344930-95-6	SSR69071	CC(C)c1cc(OC)cc2c1C(=O)N(COC1=CC(=O)N3C=CC=C(OCCN4CCCCC4)C3=N1)S2(=O)=O			Can't predict	Undefined in ranges 0.001<RBA<0.1% and Not active	-	-	~	Two nucleophilic sites	Out of Domain		NA	1000000	1000000			Not Active		-	-	-	-		Out of Domain		1000000	1000000	1000000
	C3056175	3056-17-5	Stavudine	CC1=CN(C{P-}2C=CC{P-}(CO)O2)C(=O)NC1=O			Can't predict	Undefined in ranges 0.001<RBA<0.1% and Not active	-	-	~	Two nucleophilic sites	Out of Domain		NA	1000000	1000000			Not Active		-	-	-	-		Out of Domain		1000000	1000000	1000000
	C57501	57-50-1	Sucrose	OCC{P+}1C{P-}(O)C{P+}(O)C{P-}(O)C{P-}(OC{P-}2(CO)C{P-}(O)C{P+}(O)C{P-}(CO)O2)O1			Can't predict	Undefined in ranges 0.001<RBA<0.1% and Not active	-	-	~	Two nucleophilic sites	Out of Domain		NA	1000000	1000000			Not Active		-	-	-	-	Two nucleophilic sites	Out of Domain		1000000	1000000	1000000
	C126147	126-14-7	Sucrose octaacetate	CC(=O)OCC{P+}1C{P-}(OC(C)=O)C{P+}(OC(C)=O)C{P-}(OC(C)=O)C{P-}(OC{P-}2(COC(C)=O)C{P-}(OC(C)=O)C{P+}(OC(C)=O)C{P-}(COC(C)=O)O2)O1			Not Active		-	-	-		Out of Domain		NA	1000000	1000000			Not Active		-	-	-	-		Out of Domain		1000000	1000000	1000000
	C122836355	122836-35-5	Sulfentrazone	CC1=NN(c2cc(NS(C)(=O)=O)c(Cl)cc2Cl)C(=O)N1C(F)F			Active		-	-	+	Two nucleophilic sites,Flutamides	Out of Domain		NA	1000000	1000000			Not Active		-	-	-	-		Out of Domain		1000000	1000000	1000000
	C35400432	35400-43-2	Sulprofos	CCCSP(=S)(OCC)Oc1ccc(SC)cc1			Not Active		-	-	-		Out of Domain		1000000	1000000	1000000			Not Active		-	-	-	-		Out of Domain		1000000	1000000	1000000
[truncated: 24 more rows]

## Sheet: UterotrophicBioactivity
Note	Code	CASRN	ChemName	ObservedValue_ER	PredictedResult_ER	TotalDomain_ER	Remark_ER	NVS_NR_bER	NVS_NR_hER	NVS_NR_mERa	Name	Bioactivity	Smiles	LT 1uM
[truncated: 42 more rows]

## Sheet: NotesKey
*	Belongs to ER Trainging Set
[truncated: 5 more rows]
