# Supplementary material for: Evaluation of OASIS QSAR Models Using ToxCast™ in Vitro Estrogen and Androgen Receptor Binding Data and Application in an Integrated Endocrine Screening Approach
Source: Environ Health Perspect. 2016 May 6;124(9):1453–61. doi: 10.1289/EHP184 (PMC5010395; doi:10.1289/EHP184)
Supplement: (381 KB) ZIP [file EHP184.s002.acco.zip › Supplemental Code and Data Zip File.txt]

DOI: 10.1289/EHP184

Supplemental Code and Data Zip File Index

Excel File, Table 2a. The total chemical lists, CAS numbers, SMILES codes, corresponding ToxCast assay values, potency bins, and calculated RBA values
